# Supplementary material for: Adaptation of Bacillus thuringiensis to Plant Colonization Affects Differentiation and Toxicity
Source: mSystems. 2021 Oct 12;6(5):e00864-21. doi: 10.1128/mSystems.00864-21 (PMC8510532; doi:10.1128/mSystems.00864-21)
Supplement: DATA SET S2 [file msystems.00864-21-sd002.xlsx]

## Sheet: README
The interpretation of the columns is as follows:
gene_id: gene identifier/accession
sampleA: strain A identifier
sampleB: strain B identifier
baseMeanA: mean normalized counts from strain A, averaged over all replicates
baseMeanB: mean normalized counts from strain B, averaged over all replicates
baseMean: mean normalized counts, averaged over all replicates from both strains
log2FoldChange: the logarithm (to basis 2) of the fold change
lfcSE: standand error of the fold change
stat: Wald statistic
pval: Wald test p-value for the statistical signicance of this change
padj: p-value adjusted for multiple testing using Benjamini-Hochberg procedure, i.e. false discovery rate (FDR)
E1, E2, E3, WT1 ,WT2, WT3, rho1, rho2, rho3: TMM-normalized expression values (FPKM) of the gene in each replicate in strain E, WT, and rho, respectively
annot: gene annotations
For details, see:
Love et al., Genome Biol. 2014, 15:550
Haas et al., Nature Protocols, 2013, 8:1494-1512

## Sheet: WT > E
gene_id	sampleA	sampleB	baseMeanA	baseMeanB	baseMean	log2FoldChange	lfcSE	stat	pvalue	padj	E1	E2	E3	WT1	WT2	WT3	rho1	rho2	rho3	annot
lcl|NC_018877.1_cds_WP_001258185.1_5094	E	WT	297.074037115272	1397.2133683723	847.143702743788	-2.23211886814124	0.254428633005907	-8.77306473634755	1.73868011182884e-18	1.56639271892943e-16	414.69	557.61	399.01	2659.96	1791.04	1922.62	234.61	273.94	244.73	[gene=cggR] [locus_tag=BTB_RS26200] [protein=gapA transcriptional regulator CggR] [protein_id=WP_001258185.1] [location=complement(5122345..5123373)] [gbkey=CDS]
lcl|NC_018877.1_cds_WP_000113953.1_354	E	WT	98.8391794461175	412.337817089975	255.588498268046	-2.06176597355019	0.143828476168042	-14.3348940938603	1.32448442173266e-46	6.56282030968533e-44	199.33	144.59	145	673.08	682.14	659.52	158.69	187.39	178.35	[gene=arcC] [locus_tag=BTB_RS02115] [protein=carbamate kinase] [protein_id=WP_000113953.1] [location=405726..406688] [gbkey=CDS]
lcl|NC_018877.1_cds_WP_000503414.1_353	E	WT	199.662802402207	815.505769193687	507.584285797947	-2.03038033907194	0.108143553570441	-18.7748624123898	1.21261678612775e-78	1.60227098007013e-75	238.79	217.02	214.83	933.24	914.94	861.08	174.4	194.91	194.96	[gene=arcD] [locus_tag=BTB_RS02110] [protein=arginine-ornithine antiporter] [protein_id=WP_000503414.1] [location=404273..405688] [gbkey=CDS]
lcl|NC_018877.1_cds_WP_000682331.1_351	E	WT	342.628168830935	1353.52729799734	848.077733414137	-1.97519703950591	0.101858733244522	-19.3915335149934	9.09833995902772e-84	1.80329097987929e-80	437.09	502.35	381.53	1663.63	1735.94	1767.04	311.65	342.45	363.19	[gene=arcA] [locus_tag=BTB_RS02100] [protein=arginine deiminase] [protein_id=WP_000682331.1] [location=401912..403144] [gbkey=CDS]
lcl|NC_018878.1_cds_WP_000029650.1_5801	E	WT	4.4654154579507	17.5762331567116	11.0208243073312	-1.97448271770466	0.584122932802035	-3.38025201002309	0.000724193949533704	0.00695085911852688	26.75	26.1	24.09	102.35	92.56	104.6	40.12	68.37	87.81	[locus_tag=BTB_RS29825] [protein=hypothetical protein] [protein_id=WP_000029650.1] [location=237055..237330] [gbkey=CDS]
lcl|NC_018877.1_cds_WP_000393901.1_1517	E	WT	69.4570337260881	269.3198991537	169.388466439894	-1.96114739779657	0.167347530554098	-11.7190100822108	1.01855211696199e-31	2.24307810646519e-29	101.48	86.63	95.68	403.15	338.61	345.76	42.81	91.19	70.61	[locus_tag=BTB_RS08150] [protein=cation:proton antiporter] [protein_id=WP_000393901.1] [location=complement(1594909..1596072)] [gbkey=CDS]
lcl|NC_018877.1_cds_WP_000930283.1_352	E	WT	127.202818347224	386.63875107362	256.920784710422	-1.60375326401469	0.142546689448418	-11.2507226244285	2.29702372378303e-29	3.9588704526417e-27	195.1	201.87	207.99	507.43	644.77	671.45	110.85	110.98	141.33	[gene=argF] [locus_tag=BTB_RS02105] [protein=ornithine carbamoyltransferase] [protein_id=WP_000930283.1] [location=403175..404173] [gbkey=CDS]
lcl|NC_018877.1_cds_WP_000092763.1_3591	E	WT	70.8469765989208	209.732798836525	140.289887717723	-1.55715003994529	0.178357177969229	-8.73051512518285	2.53515296587484e-18	2.23318807927286e-16	86.27	92.61	73.46	258.63	270.63	209.89	744.89	748.31	665.36	[gene=glnA] [locus_tag=BTB_RS18515] [protein=type I glutamate--ammonia ligase] [protein_id=WP_000092763.1] [location=complement(3675099..3676433)] [gbkey=CDS]
lcl|NC_018877.1_cds_WP_000957288.1_3606	E	WT	8.57195599215213	24.2365612655803	16.4042586288662	-1.52345429548254	0.47064966474019	-3.23691783850208	0.00120828194245739	0.0106911375444221	17.65	14.35	22.08	62.53	41.2	47.36	14.71	14.1	9.8	[locus_tag=BTB_RS18600] [protein=DeoR/GlpR transcriptional regulator] [protein_id=WP_000957288.1] [location=complement(3692281..3693033)] [gbkey=CDS]
lcl|NC_018879.1_cds_WP_000438659.1_6230	E	WT	9.64398411677797	27.9814952539752	18.8127396853766	-1.51500646309881	0.450786088503273	-3.36081015305734	0.000777142225972845	0.00736983680324487	8.67	12.53	8.67	24.57	40.47	21.05	14.45	10.77	17.18	[locus_tag=BTB_RS31955] [protein=hypothetical protein] [protein_id=WP_000438659.1] [location=complement(66589..68121)] [gbkey=CDS]
lcl|NC_018878.1_cds_WP_000256069.1_5766	E	WT	26.7470588065104	73.6322032309815	50.189631018746	-1.44863181699379	0.272060893997574	-5.32466021010247	1.01141924685813e-07	2.38646779437241e-06	56.57	61.32	44.58	158.35	153.81	130.13	69.3	52.72	68.63	[locus_tag=BTB_RS29650] [protein=SpoIISA] [protein_id=WP_000256069.1] [location=complement(211627..212409)] [gbkey=CDS]
lcl|NC_018877.1_cds_WP_000146276.1_3294	E	WT	14.3048023983995	38.5788632540332	26.4418328262164	-1.44825199360673	0.375169749357969	-3.86025791281183	0.000113267408929502	0.0013772761012164	34.01	24.4	33.79	102.08	76.65	66.73	24.01	17.58	28.56	[locus_tag=BTB_RS17020] [protein=GntR family transcriptional regulator] [protein_id=WP_000146276.1] [location=complement(3363235..3363972)] [gbkey=CDS]
lcl|NC_018877.1_cds_WP_000939954.1_1232	E	WT	21.1551108704665	56.919080625689	39.0370957480778	-1.43863822459302	0.306730354320676	-4.69023754684864	2.72888052029447e-06	4.6626217165721e-05	81.49	63.6	77.06	204.41	165.15	221.18	112.45	98.94	127.93	[gene=phaQ] [locus_tag=BTB_RS06700] [protein=poly-beta-hydroxybutyrate-responsive repressor] [protein_id=WP_000939954.1] [location=complement(1319803..1320255)] [gbkey=CDS]
lcl|NC_018877.1_cds_WP_000171496.1_2947	E	WT	26.42910309798	70.5676697688493	48.4983864334146	-1.42863761821646	0.279053591670072	-5.11958154584712	3.06214342159556e-07	6.52598737806709e-06	42.92	33.73	45.1	92.77	102.55	126.71	28.97	35.43	33.69	[locus_tag=BTB_RS15265] [protein=fatty acid desaturase] [protein_id=WP_000171496.1] [location=complement(3009014..3010045)] [gbkey=CDS]
lcl|NC_018877.1_cds_WP_000661208.1_345	E	WT	86.6689123211376	228.703359748802	157.68613603497	-1.39835431095199	0.160867592263593	-8.69257935222082	3.54302208202354e-18	2.86623255778394e-16	123.72	131.53	123.98	349.73	332.69	308.05	164.17	142.27	139.71	[locus_tag=BTB_RS02070] [protein=acyl-CoA desaturase] [protein_id=WP_000661208.1] [location=395962..397047] [gbkey=CDS]
lcl|NC_018877.1_cds_WP_000720701.1_911	E	WT	100.987340818109	266.540323631108	183.763832224609	-1.39541217397794	0.15628914427495	-8.92840114040856	4.32209900220457e-19	4.17873181578998e-17	91.86	98.66	83.49	235.59	213.51	266.55	171.29	218.79	187.64	[gene=dhaK] [locus_tag=BTB_RS32635] [protein=dihydroxyacetone kinase subunit DhaK] [protein_id=WP_000720701.1] [location=1000676..1002427] [gbkey=CDS]
lcl|NC_018877.1_cds_WP_000412656.1_1103	E	WT	224.75199321517	565.060913592828	394.906453403999	-1.33396943746322	0.115842318457436	-11.5153896712915	1.10359533619217e-30	2.30244837508724e-28	314.61	255.77	292.47	706.82	758.46	681.19	212.72	204.67	197.3	[gene=fabF] [locus_tag=BTB_RS06050] [protein=beta-ketoacyl-ACP synthase II] [protein_id=WP_000412656.1] [location=1193025..1194263] [gbkey=CDS]
lcl|NC_018877.1_cds_WP_000911769.1_3788	E	WT	124.895044276774	314.703062298166	219.79905328747	-1.32707861273881	0.146021864440333	-9.08821852004959	1.00675036927214e-19	1.07858336859318e-17	251.07	302.93	246.76	665.05	613.17	719.61	222.67	218.06	216.14	[gene=fabG] [locus_tag=BTB_RS19520] [protein=3-oxoacyl-[acyl-carrier-protein] reductase] [protein_id=WP_000911769.1] [location=complement(3879672..3880412)] [gbkey=CDS]
lcl|NC_018877.1_cds_WP_001123920.1_5082	E	WT	8.88535601438407	22.6136508363029	15.7495034253435	-1.31792024308984	0.481124229754187	-2.73925144814092	0.00615792568279067	0.0394984100430133	25.24	43.6	21.31	67.07	62.38	97.97	47.32	63	33.77	[gene=smpB] [locus_tag=BTB_RS26140] [protein=SsrA-binding protein] [protein_id=WP_001123920.1] [location=complement(5109532..5109999)] [gbkey=CDS]
lcl|NC_018877.1_cds_WP_000555750.1_1675	E	WT	9.33509882052102	22.9960885683478	16.1655936944344	-1.30752844665494	0.463789145158282	-2.81923037721961	0.00481389543354684	0.0329573082877024	13.5	14.64	16.89	31.9	31.52	46.6	11.25	13.18	7.5	[gene=fabH] [locus_tag=BTB_RS08930] [protein=ketoacyl-ACP synthase III] [protein_id=WP_000555750.1] [location=complement(1743295..1744278)] [gbkey=CDS]
lcl|NC_018877.1_cds_WP_001103086.1_823	E	WT	13.3916906875536	32.3831339371569	22.8874123123553	-1.28794217897856	0.388050610122891	-3.31900567962175	0.000903385919708559	0.00836687333113254	10.33	9	12.46	25.88	27.36	22.91	5.53	7.07	2.63	[locus_tag=BTB_RS04665] [protein=ABC transporter ATP-binding protein] [protein_id=WP_001103086.1] [location=904973..906973] [gbkey=CDS]
lcl|NC_018877.1_cds_WP_000515898.1_3789	E	WT	141.412320057908	337.415667960912	239.41399400941	-1.254362011298	0.132184897159117	-9.4894502946737	2.32255788374344e-21	2.7898846821694e-19	240.62	235	235.71	531.45	587	562.46	185.15	174.73	163.91	[gene=fabD] [locus_tag=BTB_RS19525] [protein=ACP S-malonyltransferase] [protein_id=WP_000515898.1] [location=complement(3880412..3881356)] [gbkey=CDS]
lcl|NC_018877.1_cds_WP_001126128.1_3826	E	WT	14.6682330084473	34.6356765926885	24.6519548005679	-1.22901614406629	0.385791755475192	-3.18569831165124	0.00144405096187847	0.0121962980924639	8.72	7.83	5.16	21.45	15.87	13.19	7.57	14.66	10.15	[gene=carB] [locus_tag=BTB_RS19710] [protein=carbamoyl-phosphate synthase large subunit] [protein_id=WP_001126128.1] [location=complement(3917586..3920804)] [gbkey=CDS]
lcl|NC_018879.1_cds_WP_001165986.1_6227	E	WT	21.5137400322748	49.9627961361297	35.7382680842022	-1.21702971580063	0.325558477369542	-3.73828298262736	0.000185281330128509	0.00206888786656172	70.31	134.74	141.35	277.59	279.3	242.6	244.83	204.6	232.96	[locus_tag=BTB_RS31940] [protein=AbrB/MazE/SpoVT family DNA-binding domain-containing protein] [protein_id=WP_001165986.1] [location=complement(64456..64749)] [gbkey=CDS]
lcl|NC_018877.1_cds_WP_001003177.1_3616	E	WT	503.60233045795	1148.73755421401	826.16994233598	-1.19207325400698	0.0927497772506541	-12.8525726890473	8.31965780898493e-38	2.53685565806279e-35	360.44	299.48	329.57	755.22	746.93	730.19	61.29	54.56	62.24	[locus_tag=BTB_RS18655] [protein=copper-translocating P-type ATPase] [protein_id=WP_001003177.1] [location=complement(3701636..3704056)] [gbkey=CDS]
lcl|NC_018877.1_cds_WP_000421885.1_1144	E	WT	164.248323033714	366.09777812516	265.173050579437	-1.1654933896263	0.141780145994718	-8.22042734861984	2.02779298322374e-16	1.38589161818947e-14	350.46	274.02	388.08	675.81	773.91	786.32	291.57	344.2	307.5	[gene=fabI] [locus_tag=BTB_RS06255] [protein=enoyl-ACP reductase FabI] [protein_id=WP_000421885.1] [location=1234995..1235765] [gbkey=CDS]
lcl|NC_018877.1_cds_WP_000265556.1_4047	E	WT	36.777251924008	81.7128688047711	59.2450603643895	-1.16305799146077	0.248643758250027	-4.67760783398085	2.90240951185814e-06	4.93783317811403e-05	39	30.2	40.77	81.93	88.37	71.56	25.77	28.93	37.11	[locus_tag=BTB_RS20815] [protein=bifunctional metallophosphatase/5'-nucleotidase] [protein_id=WP_000265556.1] [location=4121832..4123421] [gbkey=CDS]
lcl|NC_018884.1_cds_WP_000185569.1_6148	E	WT	24.7572813640932	54.8528569723534	39.8050691682233	-1.15983062653758	0.309164789701474	-3.75149650015935	0.000175782207432141	0.00197410174412051	52.82	62.46	75.68	173.53	109.78	135.3	91.83	67.12	75.39	[locus_tag=BTB_RS32205] [protein=MarR family transcriptional regulator] [protein_id=WP_000185569.1] [location=2649..3263] [gbkey=CDS]
lcl|NC_018877.1_cds_WP_000161234.1_5093	E	WT	1878.19470351788	4174.51379958831	3026.35425155309	-1.15257609497968	0.0836276980242121	-13.7822291203805	3.26046841745243e-43	1.17495425516195e-40	3016.26	2933.47	2934.19	7186.6	6202.27	6137.09	7196.33	7952.2	7155.61	[gene=gap] [locus_tag=BTB_RS26195] [protein=type I glyceraldehyde-3-phosphate dehydrogenase] [protein_id=WP_000161234.1] [location=complement(5121314..5122318)] [gbkey=CDS]
lcl|NC_018877.1_cds_WP_000399836.1_3546	E	WT	29.3319922512431	65.2342957085673	47.2831439799052	-1.14517071153452	0.279797061151858	-4.09286182928486	4.26081635006763e-05	0.000596815406772725	62.28	45.69	35.91	103.34	118.27	94.34	19.37	19.41	17.34	[gene=hutG] [locus_tag=BTB_RS18290] [protein=formimidoylglutamase] [protein_id=WP_000399836.1] [location=complement(3633030..3634001)] [gbkey=CDS]
lcl|NC_018877.1_cds_WP_000416936.1_3548	E	WT	31.7211951897168	69.6420811619043	50.6816381758106	-1.1205924223556	0.265684710366111	-4.21775276722336	2.46749148155329e-05	0.000359600596796958	29.37	35.45	26.05	61.49	74.79	61.42	12.68	16.35	15.88	[gene=hutU] [locus_tag=BTB_RS18300] [protein=urocanate hydratase] [protein_id=WP_000416936.1] [location=complement(3635264..3636922)] [gbkey=CDS]
lcl|NC_018877.1_cds_WP_000807833.1_2091	E	WT	68.0574879975969	148.318380222221	108.187934109909	-1.11604532116139	0.193638520606741	-5.7635501328166	8.23627728694812e-09	2.36584080909148e-07	324.51	474.88	383.6	868.08	835.5	852.2	214.99	358.59	262.46	[locus_tag=BTB_RS11005] [protein=WXG100 family type VII secretion target] [protein_id=WP_000807833.1] [location=2146037..2146309] [gbkey=CDS]
lcl|NC_018877.1_cds_WP_001003307.1_4028	E	WT	14.8179561289832	31.6310833929665	23.2245197609748	-1.08957611031987	0.38975049107441	-2.79557341240617	0.00518077339124199	0.0347488760116468	35.16	68.59	63.32	112.1	112.96	129.38	50.1	87.05	90.32	[locus_tag=BTB_RS20720] [protein=MarR family transcriptional regulator] [protein_id=WP_001003307.1] [location=complement(4106560..4106979)] [gbkey=CDS]
lcl|NC_018878.1_cds_WP_000185907.1_5793	E	WT	408.413140317447	864.177315907828	636.295228112638	-1.07981620730989	0.123047354355686	-8.77561498956351	1.69972408266169e-18	1.56639271892943e-16	488.12	683.73	602.8	1338.04	1142.96	1239.42	1022.2	977.48	1058.51	[locus_tag=BTB_RS29785] [protein=DUF262 domain-containing protein] [protein_id=WP_000185907.1] [location=228797..229888] [gbkey=CDS]
lcl|NC_018877.1_cds_WP_000684113.1_3790	E	WT	66.5768410836704	141.251079705891	103.913960394781	-1.07962211487061	0.192414871273687	-5.61090786654932	2.01267905526775e-08	5.39311025842964e-07	104.09	112.42	102.11	188.08	246.24	236	73.6	93.83	82.77	[gene=plsX] [locus_tag=BTB_RS19530] [protein=phosphate acyltransferase PlsX] [protein_id=WP_000684113.1] [location=complement(3881371..3882363)] [gbkey=CDS]
lcl|NC_018877.1_cds_WP_000285417.1_1325	E	WT	32.8796993517259	68.0872117735151	50.4834555626205	-1.0541739412967	0.272804665855278	-3.86420788659067	0.000111450275122452	0.00135935043257046	84.13	70.11	68.67	187.8	124.77	142.72	83.61	97.45	82.55	[gene=pssA] [locus_tag=BTB_RS07200] [protein=CDP-diacylglycerol--serine O-phosphatidyltransferase] [protein_id=WP_000285417.1] [location=complement(1404406..1405107)] [gbkey=CDS]
lcl|NC_018877.1_cds_WP_001226037.1_4285	E	WT	22.8267278027358	46.8168129284169	34.8217703655763	-1.05180885202373	0.328707809565462	-3.19982921432312	0.00137509043462589	0.0117254630351736	59.58	54.75	75.82	129.41	92.84	163.86	56.34	80.7	72.09	[gene=nadD] [locus_tag=BTB_RS22000] [protein=nicotinate-nucleotide adenylyltransferase] [protein_id=WP_001226037.1] [location=complement(4334164..4334733)] [gbkey=CDS]
lcl|NC_018877.1_cds_WP_001100533.1_1102	E	WT	41.7970270500258	85.5894370539617	63.6932320519938	-1.04462814379344	0.248297861239436	-4.20715723679187	2.58603215302187e-05	0.000374125235568566	87.04	51.46	74.83	131.21	166.24	134.69	40.35	22.75	45.17	[gene=fabH] [locus_tag=BTB_RS06045] [protein=beta-ketoacyl-ACP synthase III] [protein_id=WP_001100533.1] [location=1192061..1192993] [gbkey=CDS]
lcl|NC_018878.1_cds_WP_000133475.1_6047	E	WT	1379.85774547955	2831.76764532929	2105.81269540442	-1.03650896589573	0.0738648808207329	-14.0325003489993	9.86125260189521e-45	3.90900053139126e-42	4965.04	5071.88	4735.97	10222.53	10044.24	9737.74	7941.22	8540.4	7833.8	[locus_tag=BTB_RS31075] [protein=hypothetical protein] [protein_id=WP_000133475.1] [location=complement(413538..413981)] [gbkey=CDS]
lcl|NC_018877.1_cds_WP_000472863.1_4137	E	WT	137.783102168755	281.070195740459	209.426648954607	-1.03602166022059	0.149996504402993	-6.90697202807561	4.95107509831434e-12	2.15671007579319e-10	498.22	373.12	469.11	969.26	914.23	819.57	439.33	366.62	342.61	[gene=accB] [locus_tag=BTB_RS21265] [protein=acetyl-CoA carboxylase biotin carboxyl carrier protein] [protein_id=WP_000472863.1] [location=complement(4208345..4208833)] [gbkey=CDS]
lcl|NC_018877.1_cds_WP_000447762.1_2797	E	WT	23.3401682555841	47.608409416229	35.4742888359065	-1.02720942672832	0.310473660404578	-3.30852358100125	0.000937892861535633	0.00864606349564476	143.35	108.77	107.59	228.56	271.64	225.32	35.84	114.51	64.79	[locus_tag=BTB_RS14515] [protein=YxcD family protein] [protein_id=WP_000447762.1] [location=complement(2867295..2867603)] [gbkey=CDS]
lcl|NC_018878.1_cds_WP_000980777.1_5804	E	WT	145.950175892256	297.396200452743	221.673188172499	-1.02330096853663	0.142723555622832	-7.16981134663471	7.5101184966576e-13	3.81668073342958e-11	186.13	216.31	184.23	424.89	364.33	393.66	353.2	334.28	349.44	[locus_tag=BTB_RS29840] [protein=hypothetical protein] [protein_id=WP_000980777.1] [location=238038..239219] [gbkey=CDS]
lcl|NC_018877.1_cds_WP_000914478.1_2798	E	WT	34.8601606199286	70.0087963113772	52.4344784656529	-1.00755338358567	0.26151507881235	-3.85275444980608	0.000116796502838176	0.00141188440849023	118.12	128.04	121.9	279.01	202.75	249.07	44.3	94.36	58.54	[locus_tag=BTB_RS14520] [protein=hypothetical protein] [protein_id=WP_000914478.1] [location=complement(2867591..2868040)] [gbkey=CDS]
lcl|NC_018878.1_cds_WP_001098393.1_6113	E	WT	32.984070451715	66.3283467920354	49.6562086218752	-1.00565129791698	0.266214804239135	-3.77759343921995	0.000158351102009333	0.00182472025687499	72.08	77.01	69.55	142.28	124.7	168.16	129.74	162.85	105.81	[locus_tag=BTB_RS31405] [protein=hypothetical protein] [protein_id=WP_001098393.1] [location=467405..468121] [gbkey=CDS]
lcl|NC_018878.1_cds_WP_000858742.1_6054	E	WT	88.4811819616693	174.519141141989	131.500161551829	-0.986104565499508	0.180041370151011	-5.47709987250378	4.3235321959029e-08	1.07115510153494e-06	201.92	240.08	275.62	480.22	411.73	510.9	179.83	276.21	160.3	[locus_tag=BTB_RS31110] [protein=hypothetical protein] [protein_id=WP_000858742.1] [location=complement(417746..418330)] [gbkey=CDS]
lcl|NC_018883.1_cds_WP_001133991.1_6155	E	WT	19.996647668781	39.6824901499179	29.8395689093494	-0.98093411437441	0.341423802056943	-2.87306892039943	0.00406505424552375	0.029086417020318	48.02	60.51	45.95	107.18	80.11	115.97	37.81	49.86	56.54	[locus_tag=BTB_RS32185] [protein=MarR family transcriptional regulator] [protein_id=WP_001133991.1] [location=5114..5728] [gbkey=CDS]
lcl|NC_018878.1_cds_WP_000217776.1_5905	E	WT	57.2919366922593	112.850318504143	85.0711275982013	-0.972509036218998	0.219896882589416	-4.42256854561615	9.7534390955549e-06	0.000151025908495233	274.71	232.63	197.58	369.04	443.22	561.67	134.49	143.24	245.04	[locus_tag=BTB_RS30330] [protein=hypothetical protein] [protein_id=WP_000217776.1] [location=298188..298574] [gbkey=CDS]
lcl|NC_018877.1_cds_WP_001207174.1_5238	E	WT	60.1717197314418	117.70894259997	88.9403311657061	-0.972344562547216	0.200239307782863	-4.85591252443609	1.19833597488038e-06	2.26451853148632e-05	130.41	129.96	146.81	257.1	278.13	254	149.86	181.45	175.61	[locus_tag=BTB_RS26930] [protein=CpsD/CapB family tyrosine-protein kinase] [protein_id=WP_001207174.1] [location=complement(5276141..5276842)] [gbkey=CDS]
lcl|NC_018878.1_cds_WP_001060587.1_6119	E	WT	225.165003890296	442.741964019975	333.953483955135	-0.971075173596687	0.11781083492534	-8.24266438831441	1.68417489060926e-16	1.17124022217107e-14	123.29	126.19	106.73	229.72	228.85	234.45	309.08	288.39	285.68	[locus_tag=BTB_RS31435] [protein=hypothetical protein] [protein_id=WP_001060587.1] [location=474609..477614] [gbkey=CDS]
lcl|NC_018877.1_cds_WP_001069183.1_1084	E	WT	89.5808718458536	174.140492321763	131.860682083808	-0.970357019992859	0.176407417894551	-5.50065882474907	3.78374740464211e-08	9.49289538734262e-07	98.64	79.37	112.18	186.15	196.53	175.95	131.35	123.01	114.2	[gene=katB] [locus_tag=BTB_RS05960] [protein=catalase] [protein_id=WP_001069183.1] [location=1174743..1176209] [gbkey=CDS]
lcl|NC_018877.1_cds_WP_002005730.1_4166	E	WT	64.8597492498838	127.27255122378	96.0661502368321	-0.968424571971634	0.212854195937523	-4.5497086289804	5.37202489187661e-06	8.6563848257719e-05	177.59	198	154.23	426.07	285.31	315.13	215.01	190.5	219.06	[locus_tag=BTB_RS21405] [protein=TetR/AcrR family transcriptional regulator] [protein_id=WP_002005730.1] [location=4228369..4228950] [gbkey=CDS]
lcl|NC_018877.1_cds_WP_000851108.1_1446	E	WT	25.9383591559772	50.9680080099064	38.4531835829418	-0.95884354240633	0.30324630196336	-3.16192987745712	0.00156727300246924	0.0130840169424623	42.34	63.1	41.71	95.63	89.38	101.44	47.63	32.41	52.87	[gene=panB] [locus_tag=BTB_RS07800] [protein=3-methyl-2-oxobutanoate hydroxymethyltransferase] [protein_id=WP_000851108.1] [location=1516606..1517442] [gbkey=CDS]
lcl|NC_018877.1_cds_WP_000887518.1_3547	E	WT	24.8708867176498	48.205353783384	36.5381202505169	-0.944525385840558	0.314527193754863	-3.00300070898386	0.0026733180862614	0.0203397944221501	29.02	37.75	26.14	65.39	45.91	66.75	13.06	14.84	13.25	[gene=hutI] [locus_tag=BTB_RS18295] [protein=imidazolonepropionase] [protein_id=WP_000887518.1] [location=complement(3633980..3635251)] [gbkey=CDS]
lcl|NC_018877.1_cds_WP_000387198.1_88	E	WT	39.1213076435525	75.4050082967422	57.2631579701473	-0.944133458644785	0.246340304757673	-3.83263899739645	0.000126775925582723	0.00150912843546521	107.38	89.12	85.63	164.08	199.06	174.96	83.89	96.5	97.39	[locus_tag=BTB_RS00580] [protein=RNA polymerase sporulation sigma factor SigH] [protein_id=WP_000387198.1] [location=108303..108962] [gbkey=CDS]
lcl|NC_018877.1_cds_WP_003269874.1_1187	E	WT	39.1713791916918	75.0035988746427	57.0874890331673	-0.937836915710714	0.251417532820878	-3.73019695638679	0.000191330146020789	0.00213042892928766	87.54	61.76	59.5	140.44	130.63	123.47	48.31	72.56	58.93	[locus_tag=BTB_RS06470] [protein=WXG100 family type VII secretion target] [protein_id=WP_003269874.1] [location=1276898..1277791] [gbkey=CDS]
lcl|NC_018877.1_cds_WP_000495032.1_662	E	WT	42.5146949768774	80.2488450396004	61.3817700082389	-0.924018798402194	0.241211889185096	-3.83073488427073	0.000127761106419845	0.00151177619656199	83.08	61.17	70.58	141.62	120.1	138.81	72.88	73.87	83.89	[locus_tag=BTB_RS03740] [protein=chemotaxis protein] [protein_id=WP_000495032.1] [location=complement(742038..742979)] [gbkey=CDS]
lcl|NC_018879.1_cds_WP_001200537.1_6226	E	WT	103.572069461224	196.106654406138	149.839361933681	-0.915641678736011	0.160398477713359	-5.70854344623091	1.13947093223911e-08	3.22633055385416e-07	386.71	417.28	368.07	665.14	777.68	756.09	448.23	452.12	489.21	[locus_tag=BTB_RS31935] [protein=type II toxin-antitoxin system VapC family toxin] [protein_id=WP_001200537.1] [location=complement(64021..64440)] [gbkey=CDS]
lcl|NC_018877.1_cds_WP_000592870.1_4136	E	WT	679.637833772541	1278.59565219318	979.116742982859	-0.911776460922953	0.100570868468512	-9.06600961896261	1.23455555675434e-19	1.28783637551953e-17	817.39	802.92	767.86	1669.19	1449.8	1322.9	952.69	966.75	811.48	[gene=accC] [locus_tag=BTB_RS21260] [protein=acetyl-CoA carboxylase biotin carboxylase subunit] [protein_id=WP_000592870.1] [location=complement(4206976..4208328)] [gbkey=CDS]
lcl|NC_018877.1_cds_WP_000631864.1_3549	E	WT	36.7364555897597	68.9770433486565	52.8567494692081	-0.911119046810066	0.261405406397406	-3.48546366873883	0.000491284932957344	0.00494277531533734	45.72	35.58	33.95	82.71	62.51	68.24	6.57	16.32	21.52	[gene=hutH] [locus_tag=BTB_RS18305] [protein=histidine ammonia-lyase] [protein_id=WP_000631864.1] [location=complement(3636946..3638463)] [gbkey=CDS]
lcl|NC_018878.1_cds_WP_000976430.1_5857	E	WT	45.817009626197	85.5388926691896	65.6779511476933	-0.900432523928938	0.234641800967823	-3.8374770403864	0.000124304852286906	0.00148865388055981	113.58	115.42	119.88	176.06	222.24	247.65	168.59	151.21	157.04	[locus_tag=BTB_RS30095] [protein=hypothetical protein] [protein_id=WP_000976430.1] [location=complement(270329..270952)] [gbkey=CDS]
lcl|NC_018877.1_cds_WP_000552078.1_3968	E	WT	182.673619747475	338.440562839111	260.557091293293	-0.896334631506068	0.138509209766502	-6.4712998725291	9.71633862526765e-11	3.77603591280009e-09	277.48	200.06	261.5	424.39	465.49	464.98	56.5	86.25	48.38	[locus_tag=BTB_RS20425] [protein=acetyl-CoA C-acetyltransferase] [protein_id=WP_000552078.1] [location=complement(4056137..4057312)] [gbkey=CDS]
lcl|NC_018877.1_cds_WP_001166013.1_5399	E	WT	48.6377736267579	91.4831072004498	70.0604404136039	-0.892011559178531	0.259285939946518	-3.44026197240978	0.000581151370697359	0.0057305572971252	61.34	105.54	56.21	115.24	130.46	170.64	83.45	52.42	78.39	[locus_tag=BTB_RS27740] [protein=AI-2E family transporter] [protein_id=WP_001166013.1] [location=complement(5448326..5449360)] [gbkey=CDS]
lcl|NC_018877.1_cds_WP_000176598.1_3296	E	WT	25.8838957628333	48.1428757278581	37.0133857453457	-0.889398494385011	0.312027361658839	-2.85038622785092	0.00436661692295753	0.030744706008177	36.15	45.21	34.43	81.28	53.26	78.35	15.64	26.65	23.81	[locus_tag=BTB_RS17030] [protein=oxidoreductase] [protein_id=WP_000176598.1] [location=complement(3365738..3366799)] [gbkey=CDS]
lcl|NC_018877.1_cds_WP_000415794.1_91	E	WT	43.500083222826	80.6619642172173	62.0810237200216	-0.881204264559428	0.257137701026485	-3.42697418947782	0.000610347080583782	0.00597386624057805	105.07	166.35	115.18	285.08	201.61	222.61	192.86	147.98	199.29	[gene=nusG] [locus_tag=BTB_RS00590] [protein=transcription termination/antitermination protein NusG] [protein_id=WP_000415794.1] [location=109589..110122] [gbkey=CDS]
lcl|NC_018877.1_cds_WP_001036331.1_5092	E	WT	2193.43074987397	3949.55213314516	3071.49144150956	-0.848294474803808	0.0836577567520757	-10.1400576316883	3.66883069554338e-24	5.01491202659792e-22	2980.5	3017.67	2801.31	5732.08	5090.77	4846.61	5859.31	6774.13	5812.6	[locus_tag=BTB_RS26190] [protein=phosphoglycerate kinase] [protein_id=WP_001036331.1] [location=complement(5119990..5121174)] [gbkey=CDS]
lcl|NC_018877.1_cds_WP_000785186.1_4593	E	WT	333.175195652003	598.213902194644	465.694548923324	-0.844250048970392	0.111386071172581	-7.57949391771182	3.46905464087571e-14	1.9099073050599e-12	664.81	670.36	634.72	1290.29	1130.24	1077.2	415.96	418.09	330.26	[locus_tag=BTB_RS23555] [protein=NAD kinase] [protein_id=WP_000785186.1] [location=4637582..4638385] [gbkey=CDS]
lcl|NC_018877.1_cds_WP_000400989.1_5123	E	WT	44.7041442069994	80.360264916386	62.5322045616927	-0.842977328172812	0.233114375544411	-3.61615334191269	0.000299013289396235	0.00321216444218611	38.09	35.82	33.63	58.74	67.38	65.28	39.77	48.32	48.5	[gene=uvrB] [locus_tag=BTB_RS26350] [protein=excinuclease ABC subunit B] [protein_id=WP_000400989.1] [location=complement(5148439..5150415)] [gbkey=CDS]
lcl|NC_018877.1_cds_WP_000140807.1_4288	E	WT	50.9366820865525	90.4504190081258	70.6935505473392	-0.834714719936305	0.225183592058249	-3.70681856660492	0.000209879187426057	0.00230460138215205	78.7	65.06	75.08	140.36	131.87	111.98	107.04	103.35	91.38	[gene=yqeH] [locus_tag=BTB_RS22015] [protein=ribosome biogenesis GTPase YqeH] [protein_id=WP_000140807.1] [location=complement(4336020..4337126)] [gbkey=CDS]
lcl|NC_018877.1_cds_WP_001083749.1_398	E	WT	57.1734479698161	100.155461620384	78.6644547951003	-0.818747261209751	0.228292318364573	-3.58639864483854	0.000335276292218762	0.00353466814456163	39.87	44.87	56.1	83.93	64.42	96.11	70.72	78.39	75.5	[gene=cadA] [locus_tag=BTB_RS02335] [protein=cadmium-translocating P-type ATPase] [protein_id=WP_001083749.1] [location=complement(458612..460537)] [gbkey=CDS]
lcl|NC_018877.1_cds_WP_000499486.1_5147	E	WT	69.2706193940437	122.910151019868	96.0903852069559	-0.818359602186613	0.206405483772495	-3.96481521338177	7.34528257119989e-05	0.000942288029522213	75.48	84.06	71.01	107.71	167.39	130.81	183.79	118.11	140.93	[locus_tag=BTB_RS26470] [protein=C40 family peptidase] [protein_id=WP_000499486.1] [location=complement(5172264..5173691)] [gbkey=CDS]
lcl|NC_018877.1_cds_WP_001032596.1_5268	E	WT	2704.69734018057	4706.96342128272	3705.83038073165	-0.800007513322217	0.0882903169892435	-9.06110138238243	1.29139908869483e-19	1.31259127886829e-17	3152.47	2828.19	3157.96	5753.48	5282.25	4693.82	2860.15	3407.58	2889.2	[gene=atpD] [locus_tag=BTB_RS27080] [protein=F0F1 ATP synthase subunit beta] [protein_id=WP_001032596.1] [location=complement(5304988..5306394)] [gbkey=CDS]
lcl|NC_018877.1_cds_WP_000454041.1_43	E	WT	232.324361459093	402.387002612241	317.355682035667	-0.794779695685755	0.124237736334884	-6.39724868733456	15820.2	5.86085018481788e-09	1320.85	1175.88	1260.84	2284.75	2246.78	1906.12	1077.25	1087.18	985.59	[gene=spoVG] [locus_tag=BTB_RS00270] [protein=septation protein SpoVG] [protein_id=WP_000454041.1] [location=50120..50413] [gbkey=CDS]
lcl|NC_018877.1_cds_WP_000054363.1_5209	E	WT	48.5061503296248	83.4930633346425	65.9996068321337	-0.787083604495128	0.230887772335185	-3.40894451245561	0.000652147428794994	0.00630515221400819	56.46	65.86	69.09	114.8	98.59	112.93	67.2	71.57	72.7	[locus_tag=BTB_RS26785] [protein=FtsX-like permease family protein] [protein_id=WP_000054363.1] [location=complement(5243648..5244850)] [gbkey=CDS]
lcl|NC_018877.1_cds_WP_003270411.1_2095	E	WT	61.2074662477944	105.696312721223	83.4518894845086	-0.777595377310207	0.215299234949214	-3.61169596117529	0.000304201088445055	0.00324891454378222	49.14	55.69	41.91	68.86	84.66	97.63	26.81	30.93	32.41	[locus_tag=BTB_RS11015] [protein=hypothetical protein] [protein_id=WP_003270411.1] [location=2150005..2151987] [gbkey=CDS]
lcl|NC_018877.1_cds_WP_000927248.1_4436	E	WT	127.080388384156	218.409868973134	172.745128678645	-0.776874732540376	0.165261305286265	-4.70088706605988	2.59033752309892e-06	4.44506404396715e-05	291.29	300.5	230.68	514.6	387.29	494.43	292.29	308.1	312.52	[locus_tag=BTB_RS22760] [protein=hypothetical protein] [protein_id=WP_000927248.1] [location=complement(4485923..4486657)] [gbkey=CDS]
lcl|NC_018877.1_cds_WP_001118792.1_3682	E	WT	73.4773439848473	125.773354211599	99.6253490982234	-0.771167607948108	0.191390733984308	-4.02928392558094	5.59470132224116e-05	0.000756907714722319	55.17	48.38	43.27	79.72	91.16	77.71	73.45	59.42	62.37	[locus_tag=BTB_RS18990] [protein=DNA translocase FtsK] [protein_id=WP_001118792.1] [location=complement(3776277..3778658)] [gbkey=CDS]
lcl|NC_018877.1_cds_WP_000812072.1_4287	E	WT	39.7435520017179	67.8651357395156	53.8043438706167	-0.755848591672166	0.260006315602288	-2.9070393537222	0.003648672921083	0.0267344537138133	79.67	89.24	57.8	120.44	148.78	114.03	74.36	79.2	74.54	[gene=aroE] [locus_tag=BTB_RS22010] [protein=shikimate dehydrogenase] [protein_id=WP_000812072.1] [location=complement(4335171..4336004)] [gbkey=CDS]
lcl|NC_018877.1_cds_WP_000153232.1_4543	E	WT	1517.90162749195	2555.76019239552	2036.83090994373	-0.751617594543428	0.0914582793644764	-8.21814711326579	2.06671351517739e-16	1.38855124985816e-14	2750.24	2540.1	2398.7	4746.75	4176.09	3871.99	1796.1	2029.81	1668.61	[gene=mdh] [locus_tag=BTB_RS23305] [protein=malate dehydrogenase] [protein_id=WP_000153232.1] [location=complement(4592702..4593640)] [gbkey=CDS]
lcl|NC_018878.1_cds_WP_003272864.1_6003	E	WT	46.6802136301976	78.2606420895841	62.4704278598909	-0.747148475228008	0.232220137299417	-3.2174146648818	0.00129351499711909	0.0112692163705057	144.44	128.3	129.49	227.45	214.87	224.58	232.71	232.9	259.6	[locus_tag=BTB_RS30840] [protein=type II toxin-antitoxin system PemK/MazF family toxin] [protein_id=WP_003272864.1] [location=369555..370106] [gbkey=CDS]
lcl|NC_018878.1_cds_WP_003273127.1_5744	E	WT	45.8852219988834	76.9688697127547	61.427045855819	-0.732557200990558	0.247909207777189	-2.9549414786116	0.00312728364914223	0.0232580720172604	157.14	171.14	110.15	258.42	267.48	201.19	140.09	165.79	190.42	[locus_tag=BTB_RS29540] [protein=hypothetical protein] [protein_id=WP_003273127.1] [location=197713..198210] [gbkey=CDS]
lcl|NC_018878.1_cds_WP_000669586.1_6120	E	WT	138.086694533711	230.215254151309	184.15097434251	-0.731922728412477	0.151020489856992	-4.84651274211575	1.25650521462792e-06	2.32747040690891e-05	197.47	252.97	213.89	360.95	377.15	359.59	191.86	199.56	187.89	[locus_tag=BTB_RS31440] [protein=S-layer homology domain-containing protein] [protein_id=WP_000669586.1] [location=complement(477652..478638)] [gbkey=CDS]
lcl|NC_018877.1_cds_WP_000472508.1_3858	E	WT	80.272984262153	133.287396994249	106.780190628201	-0.73112261135737	0.181275745086723	-4.03320704050946	5.50207625745305e-05	0.000749492449640684	140.85	136.38	131.84	227.09	222.96	222.06	182.78	160.55	167.14	[gene=rsmH] [locus_tag=BTB_RS19870] [protein=16S rRNA (cytosine(1402)-N(4))-methyltransferase RsmH] [protein_id=WP_000472508.1] [location=complement(3954372..3955304)] [gbkey=CDS]
lcl|NC_018877.1_cds_WP_000121561.1_18	E	WT	152.895948893332	253.817638983992	203.356793938662	-0.729216302895397	0.145956977841776	-4.99610442527728	5.84999912535097e-07	1.18919982219955e-05	139.87	153.51	136.8	261.11	231.2	214.16	170.47	190.64	165.32	[gene=dnaX] [locus_tag=BTB_RS00120] [protein=DNA polymerase III subunit gamma/tau] [protein_id=WP_000121561.1] [location=25216..26904] [gbkey=CDS]
lcl|NC_018877.1_cds_WP_001231038.1_5091	E	WT	1460.66723518503	2418.43971118286	1939.55347318394	-0.728499611821242	0.07893127705874	-9.22954295138414	2.71789120717582e-20	3.07820592721284e-18	3109.33	2927.91	3146.44	5260.51	5039.73	4746.36	6503.67	7404.34	6216.17	[locus_tag=BTB_RS26185] [protein=triose-phosphate isomerase] [protein_id=WP_001231038.1] [location=complement(5119202..5119957)] [gbkey=CDS]
lcl|NC_018877.1_cds_WP_000807630.1_4135	E	WT	148.321647609417	245.431133752743	196.87639068108	-0.724316790158386	0.14063860033721	-5.15019908063427	2.6021010951642e-07	5.66743337430268e-06	604.89	613.94	575.24	970.41	1035.41	933.35	605.82	720.28	592.53	[locus_tag=BTB_RS21255] [protein=Asp23/Gls24 family envelope stress response protein] [protein_id=WP_000807630.1] [location=complement(4206561..4206953)] [gbkey=CDS]
lcl|NC_018877.1_cds_WP_000847215.1_5267	E	WT	472.697635601832	778.522160115605	625.609897858718	-0.720385235633869	0.0981817869790836	-7.33725936142656	2.18011887008258e-13	1.1371041053957e-11	1858.53	1869.25	1860.75	3236.47	3036.68	2834.52	1561.9	1977.49	1559.56	[gene=atpC] [locus_tag=BTB_RS27075] [protein=F0F1 ATP synthase subunit epsilon] [protein_id=WP_000847215.1] [location=complement(5304566..5304967)] [gbkey=CDS]
lcl|NC_018877.1_cds_WP_000073697.1_393	E	WT	1100.87106541204	1798.66526338219	1449.76816439712	-0.708273504136937	0.0924639390386065	-7.65999709185233	1.85937293902293e-14	1.0839050485716e-12	642.22	680.53	638.85	1172.22	976.34	1021.33	305.6	407.74	331.87	[locus_tag=BTB_RS02310] [protein=cation-translocating P-type ATPase] [protein_id=WP_000073697.1] [location=complement(453260..455926)] [gbkey=CDS]
lcl|NC_018877.1_cds_WP_001007616.1_3947	E	WT	59.3813657070731	97.4531075258292	78.4172366164511	-0.704701728950054	0.218024278443089	-3.23221676953744	0.00122833837123549	0.0108443948854732	42.57	46.67	34.13	70.62	72.54	57.13	36.28	28.86	33.6	[gene=metE] [locus_tag=BTB_RS20320] [protein=5-methyltetrahydropteroyltriglutamate--homocysteine S-methyltransferase] [protein_id=WP_001007616.1] [location=4034393..4036681] [gbkey=CDS]
lcl|NC_018877.1_cds_WP_000878450.1_5026	E	WT	919.89184094669	1498.00281660819	1208.94732877744	-0.703455761531592	0.0832798287358434	-8.44689250938417	2.99158935217604e-17	2.15612003491379e-15	813.62	891.61	872.81	1399.99	1368.28	1389.6	480.85	517.01	500.42	[locus_tag=BTB_RS25855] [protein=methyl-accepting chemotaxis protein] [protein_id=WP_000878450.1] [location=5049165..5050859] [gbkey=CDS]
lcl|NC_018877.1_cds_WP_000206602.1_222	E	WT	290.874003322199	471.835906687426	381.354955004813	-0.699776647587595	0.112865823989169	-6.20007565491878	5.64360253902757e-10	1.87837421339369e-08	284.16	280.84	304.23	464.91	498.07	433.62	481.26	433.95	402.26	[locus_tag=BTB_RS01300] [protein=DEAD/DEAH box helicase] [protein_id=WP_000206602.1] [location=232470..234059] [gbkey=CDS]
lcl|NC_018877.1_cds_WP_000631619.1_5210	E	WT	40.3341932780583	65.2118949762515	52.7730441271549	-0.699307396871755	0.257048827166041	-2.72052358527213	0.00651786220784345	0.0414715983818482	106.24	82.85	92.76	170.54	147.37	132.16	91.06	90.06	86.65	[locus_tag=BTB_RS26790] [protein=ABC transporter ATP-binding protein] [protein_id=WP_000631619.1] [location=complement(5244847..5245527)] [gbkey=CDS]
lcl|NC_018877.1_cds_WP_000103951.1_5089	E	WT	3544.44572217699	5723.71067711289	4634.07819964494	-0.691675935374545	0.0886832964607117	-7.79939360599851	6.22053593975257e-15	3.73609158563321e-13	4526.47	4171.7	4305.74	7763.61	6834.29	6162.44	12378.58	14725.85	11821.41	[locus_tag=BTB_RS26175] [protein=phosphopyruvate hydratase] [protein_id=WP_000103951.1] [location=complement(5116350..5117645)] [gbkey=CDS]
lcl|NC_018877.1_cds_WP_000926516.1_3550	E	WT	158.011352389654	255.078729915249	206.545041152451	-0.690508141682876	0.139664372668505	-4.94405357994772	7.65146592845473e-07	1.50897566867635e-05	616.06	560.72	527.7	950.2	868.92	901.07	404.28	441.29	410.96	[gene=hutP] [locus_tag=BTB_RS18310] [protein=hut operon transcriptional regulator HutP] [protein_id=WP_000926516.1] [location=complement(3638567..3639007)] [gbkey=CDS]
lcl|NC_018877.1_cds_WP_000726653.1_957	E	WT	42.7325485494526	69.3022585461854	56.017403547819	-0.68956375082533	0.248140700037567	-2.77892240459116	0.00545395516488783	0.0359725096066811	70.31	81.3	63.32	111.27	106.2	127.59	94.92	93.61	100.35	[gene=yhaM] [locus_tag=BTB_RS05320] [protein=3'-5' exoribonuclease YhaM] [protein_id=WP_000726653.1] [location=1044820..1045764] [gbkey=CDS]
lcl|NC_018877.1_cds_WP_000021451.1_56	E	WT	144.764747215691	233.335227649666	189.049987432678	-0.688907662191279	0.143030826506631	-4.81649780692094	1.46099769999109e-06	2.68120133461328e-05	473.95	476.69	465.16	787.95	743.41	726.79	681.29	669.81	648.25	[locus_tag=BTB_RS00335] [protein=RNA-binding protein S1] [protein_id=WP_000021451.1] [location=63370..63855] [gbkey=CDS]
lcl|NC_018877.1_cds_WP_001231158.1_5090	E	WT	3841.10034971628	6176.34810794709	5008.72422883169	-0.685511911722009	0.0758271071914096	-9.04045976581407	1.56014228362395e-19	1.54610100307133e-17	4037.81	3900.85	3994.88	6809.09	6236.28	5936.96	9136.98	10682.9	9101.62	[gene=gpmI] [locus_tag=BTB_RS26180] [protein=2,3-bisphosphoglycerate-independent phosphoglycerate mutase] [protein_id=WP_001231158.1] [location=complement(5117676..5119205)] [gbkey=CDS]
lcl|NC_018877.1_cds_WP_000017662.1_4759	E	WT	57.5505865990829	92.6771318890805	75.1138592440817	-0.684713335773329	0.234762134292699	-2.91662596200304	0.00353839816825281	0.026071022934859	84.66	100.32	80.77	181.5	122.36	118.82	75.33	75.65	69.63	[gene=cydB] [locus_tag=BTB_RS24385] [protein=cytochrome d ubiquinol oxidase subunit II] [protein_id=WP_000017662.1] [location=4790840..4791868] [gbkey=CDS]
lcl|NC_018877.1_cds_WP_000399870.1_5274	E	WT	396.585860068641	636.694934211362	516.640397140002	-0.683480353001787	0.103564372783923	-6.59957024437162	4.12351340805094e-11	1.66791909688918e-09	879.77	870.28	868.07	1471.34	1414.17	1273.63	1058.16	1110.65	1020.02	[gene=atpB] [locus_tag=BTB_RS27110] [protein=F0F1 ATP synthase subunit A] [protein_id=WP_000399870.1] [location=complement(5310682..5311401)] [gbkey=CDS]
lcl|NC_018877.1_cds_WP_000799016.1_5440	E	WT	94.1733958749624	151.007557952067	122.590476913515	-0.680447407379572	0.171456801594763	-3.96862300620658	7.22891400181448e-05	0.000930370620233526	170.83	170.5	171.37	248.09	286.36	280.11	194.08	199.95	181.05	[gene=noc] [locus_tag=BTB_RS27970] [protein=nucleoid occlusion protein] [protein_id=WP_000799016.1] [location=complement(5492786..5493658)] [gbkey=CDS]
lcl|NC_018877.1_cds_WP_001003088.1_5234	E	WT	51.6499172080761	82.2757026840928	66.9628099460844	-0.675036377691712	0.227822654027715	-2.96299057954786	0.00304665893079542	0.0227437966133203	73.89	60.07	64.4	98.8	97.2	116.5	75.97	66.64	76.54	[gene=wecC] [locus_tag=BTB_RS26910] [protein=UDP-N-acetyl-D-mannosamine dehydrogenase] [protein_id=WP_001003088.1] [location=complement(5272168..5273406)] [gbkey=CDS]
lcl|NC_018877.1_cds_WP_001039729.1_581	E	WT	46.7300394163959	74.4167616994928	60.5734005579443	-0.673220984807058	0.23777045319759	-2.83139042615865	0.00463461102615259	0.0322875186426518	38.94	41.76	43.84	68.7	69.63	58.13	21.75	18.53	20.7	[locus_tag=BTB_RS03335] [protein=oligopeptide ABC transporter substrate-binding protein] [protein_id=WP_001039729.1] [location=complement(670257..672038)] [gbkey=CDS]
lcl|NC_018877.1_cds_WP_000157703.1_5269	E	WT	1244.23720890504	1980.8914217396	1612.56431532232	-0.671459462111535	0.0772211168664912	-8.69528296608856	3.45966505739133e-18	2.86623255778394e-16	2287.7	2275.29	2305.17	3749.51	3541.38	3530.47	2140.17	2461.64	2060.86	[gene=atpG] [locus_tag=BTB_RS27085] [protein=F0F1 ATP synthase subunit gamma] [protein_id=WP_000157703.1] [location=complement(5306585..5307445)] [gbkey=CDS]
lcl|NC_018877.1_cds_WP_003269603.1_807	E	WT	97.92569909236	156.081092533019	127.003395812689	-0.671442523878792	0.172934128221902	-3.88264902239091	0.000103324654124837	0.00127198425140017	277.97	259.15	267	363.22	475.88	431.14	248.63	236.3	252.96	[locus_tag=BTB_RS04585] [protein=TetR/AcrR family transcriptional regulator] [protein_id=WP_003269603.1] [location=885636..886214] [gbkey=CDS]
lcl|NC_018877.1_cds_WP_000101797.1_131	E	WT	962.933766316282	1532.97849133957	1247.95612882793	-0.670819131922813	0.0952274578594678	-7.04438769028966	1.86278824629345e-12	9.11616371395954e-11	3797.36	4047.44	3887.15	6800.88	6171.33	5508.19	5301.23	6139.2	4968.52	[gene=rpsK] [locus_tag=BTB_RS00790] [protein=30S ribosomal protein S11] [protein_id=WP_000101797.1] [location=139062..139451] [gbkey=CDS]
lcl|NC_018878.1_cds_WP_001287634.1_5716	E	WT	66.0860971416676	106.116469918141	86.1012835299041	-0.66949183271002	0.213785681177247	-3.13160277631014	0.00173854922987726	0.0143575190567363	112.1	153.79	106.48	182.45	225.12	185.33	137.93	152.5	143.74	[locus_tag=BTB_RS29400] [protein=DUF1738 domain-containing protein] [protein_id=WP_001287634.1] [location=178645..179487] [gbkey=CDS]
lcl|NC_018877.1_cds_WP_000516464.1_3657	E	WT	124.059706833949	196.716911092323	160.388308963136	-0.667352044134617	0.162861275122699	-4.09767173707708	4.17326528565782e-05	0.000586624950083249	112.41	96.33	94.91	182.45	143.61	149.38	101.97	105.57	113.28	[gene=mutL] [locus_tag=BTB_RS18855] [protein=DNA mismatch repair endonuclease MutL] [protein_id=WP_000516464.1] [location=complement(3746226..3748169)] [gbkey=CDS]
lcl|NC_018877.1_cds_WP_000260464.1_4322	E	WT	498.790642207555	791.524982175177	645.157812191366	-0.667066213126623	0.111103880503769	-6.0039866303679	1.9253056179242e-09	6.05707259480279e-08	306.2	307.47	296.83	544.24	416.94	466.93	1576.45	1684.03	1577.69	[gene=adhE] [locus_tag=BTB_RS22185] [protein=bifunctional acetaldehyde-CoA/alcohol dehydrogenase] [protein_id=WP_000260464.1] [location=complement(4366170..4368773)] [gbkey=CDS]
lcl|NC_018878.1_cds_WP_000840826.1_5474	E	WT	120.129813894019	189.195522826021	154.66266836002	-0.661301258585344	0.165516582396136	-3.99537767764339	6.45912004997333e-05	0.000847812976095837	373.93	381.94	478.53	567.31	655.64	705.74	280.44	301.25	330.7	[locus_tag=BTB_RS28060] [protein=single-stranded DNA-binding protein] [protein_id=WP_000840826.1] [location=12354..12815] [gbkey=CDS]
lcl|NC_018877.1_cds_WP_000616660.1_1079	E	WT	1428.85968696136	2239.77746290131	1834.31857493133	-0.648514209550431	0.0944741878111103	-6.86445921977182	6.67436030809617e-12	2.87577872405361e-10	1946.41	1933.11	1824.17	3343.12	2840.51	2654.92	1325.88	1486.45	1236.82	[gene=rocD] [locus_tag=BTB_RS05935] [protein=ornithine aminotransferase] [protein_id=WP_000616660.1] [location=complement(1169132..1170322)] [gbkey=CDS]
lcl|NC_018878.1_cds_WP_000207702.1_5601	E	WT	55.8018097628243	86.7262831885342	71.2640464756793	-0.644824032301454	0.22449371464598	-2.8723478219349	0.00407434256653916	0.0291003494302004	163.18	134.8	174.82	218.21	234.19	275.46	132.25	155.58	144.62	[locus_tag=BTB_RS28695] [protein=hypothetical protein] [protein_id=WP_000207702.1] [location=88134..88694] [gbkey=CDS]
lcl|NC_018877.1_cds_WP_000928971.1_112	E	WT	1818.17709867034	2839.27821910216	2328.72765888625	-0.643699814746626	0.0852465377166659	-7.5510376372832	4.31804022745689e-14	2.34475499474508e-12	6676.68	6391	6798.11	11011.3	10491.15	9193.57	7481.83	9015.35	7487.21	[gene=rplP] [locus_tag=BTB_RS00695] [protein=50S ribosomal protein L16] [protein_id=WP_000928971.1] [location=130419..130853] [gbkey=CDS]
lcl|NC_018877.1_cds_WP_000045587.1_5122	E	WT	175.200739275475	273.168683619991	224.184711447733	-0.641394713181794	0.134476135637896	-4.76958019457726	1.8461023972221e-06	3.23803093034885e-05	104.7	91.37	93.6	147.29	157.93	141.66	115.09	109.46	113.54	[gene=uvrA] [locus_tag=BTB_RS26345] [protein=excinuclease ABC subunit UvrA] [protein_id=WP_000045587.1] [location=complement(5145557..5148433)] [gbkey=CDS]
lcl|NC_018877.1_cds_WP_000027521.1_5270	E	WT	2406.63603080775	3742.64905879073	3074.64254479924	-0.637713859254509	0.0894630188405534	-7.1282398863723	1.01660491354783e-12	5.10104035101721e-11	2596.91	2390.42	2594.2	4332.85	3834.47	3492.01	2850.28	3057.66	2646.43	[locus_tag=BTB_RS27090] [protein=F0F1 ATP synthase subunit alpha] [protein_id=WP_000027521.1] [location=complement(5307712..5309220)] [gbkey=CDS]
lcl|NC_018877.1_cds_WP_000511583.1_108	E	WT	5781.05404367485	8971.44268929096	7376.24836648291	-0.634225971150981	0.0738551600504197	-8.58742937823173	8.89367550585161e-18	7.05090594103915e-16	11339.7	10628.65	11103.8	17917.24	17175.74	15684.12	12210.51	13523.24	11821.29	[gene=rplB] [locus_tag=BTB_RS00675] [protein=50S ribosomal protein L2] [protein_id=WP_000511583.1] [location=128226..129056] [gbkey=CDS]
lcl|NC_018877.1_cds_WP_000206893.1_4544	E	WT	1961.37110937668	3001.31258930549	2481.34184934109	-0.614270868443307	0.0777480796969249	-7.90078508482573	2.771521670083e-15	1.71661123440766e-13	2483.74	2339.49	2388.63	3893.85	3518.22	3502.73	1455.1	1620.95	1537.74	[locus_tag=BTB_RS23310] [protein=NADP-dependent isocitrate dehydrogenase] [protein_id=WP_000206893.1] [location=complement(4593660..4594952)] [gbkey=CDS]
lcl|NC_018877.1_cds_WP_000628818.1_121	E	WT	1360.66191489841	2073.83663385376	1717.24927437608	-0.607925008116201	0.0980699888309246	-6.19888933773899	5.68629933418877e-10	1.87837421339369e-08	6251.91	5968.84	5605.01	10142.96	8907.5	7803.19	6836.48	8883.25	6592.05	[gene=rplR] [locus_tag=BTB_RS00740] [protein=50S ribosomal protein L18] [protein_id=WP_000628818.1] [location=133908..134270] [gbkey=CDS]
lcl|NC_018877.1_cds_WP_001286168.1_4758	E	WT	70.619724931484	107.142076110706	88.8809005210949	-0.607856498113982	0.199542882416954	-3.04624495121725	0.00231718974994045	0.018152846183328	76.56	78.25	93.58	123.23	125.7	124.53	49.22	62.03	56.2	[gene=cydA] [locus_tag=BTB_RS24380] [protein=cytochrome ubiquinol oxidase subunit I] [protein_id=WP_001286168.1] [location=4789501..4790850] [gbkey=CDS]
lcl|NC_018877.1_cds_WP_000763269.1_96	E	WT	68.0442715022599	103.731933132256	85.8881023172581	-0.606521917589396	0.202894946073666	-2.9893397017843	0.00279581104996683	0.0211097047658448	194.41	176.06	169	240.65	270.67	302.84	249.16	249.65	240.59	[locus_tag=BTB_RS00615] [protein=class I SAM-dependent methyltransferase] [protein_id=WP_000763269.1] [location=112821..113420] [gbkey=CDS]
lcl|NC_018877.1_cds_WP_000918873.1_5431	E	WT	850.843303128932	1295.49190552313	1073.16760432603	-0.606300414504377	0.111077533705822	-5.45835322658588	4.80570883592948e-08	1.18321924382761e-06	5287.78	6083.99	5896.08	9396.49	9466.76	7177.33	7841.59	9753.16	7128.12	[gene=rpsR] [locus_tag=BTB_RS27925] [protein=30S ribosomal protein S18] [protein_id=WP_000918873.1] [location=complement(5486489..5486722)] [gbkey=CDS]
lcl|NC_018877.1_cds_WP_000795695.1_4178	E	WT	1852.94294169114	2819.43459911995	2336.18877040554	-0.606005848201763	0.0967430768739802	-6.26407457549815	3.75045967777808e-10	1.30410720725546e-08	2060.76	1934.76	1973.1	3408.95	2980.64	2588.68	1661.07	1923.4	1589.81	[gene=gcvPB] [locus_tag=BTB_RS21465] [protein=aminomethyl-transferring glycine dehydrogenase subunit 2] [protein_id=WP_000795695.1] [location=complement(4234442..4235917)] [gbkey=CDS]
lcl|NC_018877.1_cds_WP_000726524.1_842	E	WT	175.077408144469	264.578977659135	219.828192901802	-0.600537579327245	0.150986570287428	-3.97742380785272	6.96659347431162e-05	0.000908003939206554	146.44	154.98	186.32	260.65	263.43	206.29	202.76	197.96	205.3	[locus_tag=BTB_RS34405] [protein=N-acetylmuramoyl-L-alanine amidase] [protein_id=WP_000726524.1] [location=complement(926709..928412)] [gbkey=CDS]
lcl|NC_018877.1_cds_WP_000411057.1_4151	E	WT	239.506128816471	361.871012172552	300.688570494512	-0.600382519716782	0.132823274720176	-4.52016049884051	6.17927662900955e-06	9.8768760312072e-05	364.27	321.01	386.61	585.21	554.98	462.12	440.03	472	425.64	[gene=pepQ] [locus_tag=BTB_RS21330] [protein=Xaa-Pro dipeptidase] [protein_id=WP_000411057.1] [location=complement(4216789..4217850)] [gbkey=CDS]
lcl|NC_018877.1_cds_WP_001019628.1_5441	E	WT	58.5590809182914	88.5510552678009	73.5550680930462	-0.595120257589343	0.216503545708561	-2.74877834282882	0.00598178226012847	0.0387717534398458	125.1	136.71	124.67	209.26	185.01	183.97	129.19	111.39	133.17	[gene=rsmG] [locus_tag=BTB_RS27975] [protein=16S rRNA (guanine(527)-N(7))-methyltransferase RsmG] [protein_id=WP_001019628.1] [location=complement(5493764..5494483)] [gbkey=CDS]
lcl|NC_018877.1_cds_WP_001125890.1_1411	E	WT	161.372563237445	244.106673516814	202.73961837713	-0.593365174826306	0.14189724798467	-4.18165386047804	2.89396312415584e-05	0.000409702493719777	193.72	208.76	182.58	301.68	306.21	268.13	249.18	226.71	188.07	[gene=engA] [locus_tag=BTB_RS07625] [protein=ribosome-associated GTPase EngA] [protein_id=WP_001125890.1] [location=1486031..1487341] [gbkey=CDS]
lcl|NC_018877.1_cds_WP_000615912.1_115	E	WT	1691.11936595917	2550.75926432339	2120.93931514128	-0.592786341847248	0.0780433120944776	-7.59560718194063	3.06352539744159e-14	1.71039643316317e-12	7334.69	7355.18	7095.05	11334.8	11126.41	10055.6	7751.67	9151.14	7529.98	[gene=rplN] [locus_tag=BTB_RS00710] [protein=50S ribosomal protein L14] [protein_id=WP_000615912.1] [location=131371..131739] [gbkey=CDS]
lcl|NC_018877.1_cds_WP_000378306.1_5154	E	WT	89.5174609622274	135.521371809741	112.519416385984	-0.592136623703001	0.183456450438094	-3.22766859540222	0.00124803471560979	0.0109694226445171	151.23	134.12	111.44	176.82	205.58	211.88	146.41	136.18	141.28	[locus_tag=BTB_RS26505] [protein=undecaprenyl/decaprenyl-phosphate alpha-N-acetylglucosaminyl 1-phosphate transferase] [protein_id=WP_000378306.1] [location=5180448..5181521] [gbkey=CDS]
lcl|NC_018877.1_cds_WP_001274012.1_4275	E	WT	167.109187083844	251.521545982531	209.315366533188	-0.588058952524743	0.175450215327141	-3.35171405420199	0.000803129248572213	0.00759810105331803	818.39	1191.08	1063.08	1770.18	1640.84	1171.61	1725.46	2048.04	1327.31	[gene=rpsT] [locus_tag=BTB_RS21950] [protein=30S ribosomal protein S20] [protein_id=WP_001274012.1] [location=4325999..4326256] [gbkey=CDS]
lcl|NC_018877.1_cds_WP_000195993.1_3658	E	WT	83.7752983817655	125.624926184308	104.700112283037	-0.585660117972198	0.190261179501712	-3.07819030401275	0.00208261872820258	0.0166106652688029	49.72	50.75	48.51	76.92	61.44	82.59	45.16	49.42	50.85	[gene=mutS] [locus_tag=BTB_RS18860] [protein=DNA mismatch repair protein MutS] [protein_id=WP_000195993.1] [location=complement(3748178..3750850)] [gbkey=CDS]
lcl|NC_018877.1_cds_WP_000647953.1_5096	E	WT	137.160448248175	206.219920544561	171.690184396368	-0.585357989973649	0.148140867060034	-3.95136063120539	7.77081215133764e-05	0.00099046621761744	171.59	170.7	156.31	243.57	260.88	237.59	135.46	137.96	137.75	[locus_tag=BTB_RS26210] [protein=RNA polymerase factor sigma-54] [protein_id=WP_000647953.1] [location=complement(5123765..5125072)] [gbkey=CDS]
lcl|NC_018877.1_cds_WP_002094213.1_5432	E	WT	3512.06259230524	5250.29613850598	4381.17936540561	-0.58023988533453	0.0906989191891191	-6.3974288836304	1.58015034383912e-10	5.86085018481788e-09	11342.78	10334.32	10320.72	17663.65	15779.37	13839.16	11884.2	13380.68	10058.44	[gene=ssb] [locus_tag=BTB_RS27930] [protein=single-stranded DNA-binding protein] [protein_id=WP_002094213.1] [location=complement(5486768..5487289)] [gbkey=CDS]
lcl|NC_018877.1_cds_WP_000067215.1_5348	E	WT	138.609451119953	205.688830869988	172.149140994971	-0.575243116420712	0.163840252214925	-3.51099994442215	0.000446424491743661	0.00457267877331233	223.3	214.88	239.42	397.2	289.1	307.49	457.99	465.96	384.83	[gene=pta] [locus_tag=BTB_RS27485] [protein=phosphate acetyltransferase] [protein_id=WP_000067215.1] [location=complement(5391813..5392784)] [gbkey=CDS]
lcl|NC_018877.1_cds_WP_000497130.1_4388	E	WT	262.378536363163	390.289046115179	326.333791239171	-0.574101716843611	0.147853128066731	-3.88291897743618	0.000103209966328717	0.00127198425140017	345.33	314.32	309.98	582.9	470.72	370.78	515.4	519.62	404.44	[gene=obgE] [locus_tag=BTB_RS22520] [protein=GTPase ObgE] [protein_id=WP_000497130.1] [location=complement(4437774..4439060)] [gbkey=CDS]
lcl|NC_018877.1_cds_WP_000086551.1_120	E	WT	2171.1394626686	3232.25909984513	2701.69928125687	-0.573994815893951	0.0880698844004988	-6.51749255493176	7.14923682515216e-11	2.83395747749032e-09	6395.61	6562.09	6153.48	10410.58	9275.71	8453.14	7280.01	8653.68	7157.24	[gene=rplF] [locus_tag=BTB_RS00735] [protein=50S ribosomal protein L6] [protein_id=WP_000086551.1] [location=133335..133874] [gbkey=CDS]
lcl|NC_018877.1_cds_WP_000076745.1_3744	E	WT	762.913235879384	1135.03739749556	948.975316687471	-0.572896232217336	0.0959968708750662	-5.96786360841828	2.40380170398817e-09	7.38656585628613e-08	572.25	576.9	546.32	908.35	843.69	743.1	885.28	787.96	745.8	[gene=pnp] [locus_tag=BTB_RS19300] [protein=polyribonucleotide nucleotidyltransferase] [protein_id=WP_000076745.1] [location=complement(3832806..3834944)] [gbkey=CDS]
lcl|NC_018877.1_cds_WP_000238793.1_11	E	WT	973.401632633638	1446.36634575572	1209.88398919468	-0.571662862287254	0.0955205834757826	-5.98470865111695	2.1677753764514e-09	6.71332936894792e-08	2725.73	2563.25	2542.63	4227.65	3908.81	3370.49	2057.37	2320.99	1927.3	[gene=pdxT] [locus_tag=BTB_RS00080] [protein=pyridoxal 5'-phosphate synthase glutaminase subunit PdxT] [protein_id=WP_000238793.1] [location=19124..19714] [gbkey=CDS]
lcl|NC_018877.1_cds_WP_000954942.1_4269	E	WT	357.423346487606	529.539313441643	443.481329964624	-0.568067160352193	0.114256174346525	-4.97187275524661	6.63092231653283e-07	1.33426274430133e-05	531.38	575.99	562.26	901.23	744.6	801.5	316.86	356.04	312.89	[gene=hrcA] [locus_tag=BTB_RS21920] [protein=heat-inducible transcriptional repressor HrcA] [protein_id=WP_000954942.1] [location=complement(4319473..4320489)] [gbkey=CDS]
lcl|NC_018877.1_cds_WP_000554646.1_122	E	WT	4497.9759223661	6659.39784250907	5578.68688243758	-0.566371715145149	0.0828719740424018	-6.83429738086561	8.2407919024585e-12	3.51252678509091e-10	15216.33	13450.98	14031.41	22673.79	20924.31	18903.65	15669.12	18155.55	14040.7	[gene=rpsE] [locus_tag=BTB_RS00745] [protein=30S ribosomal protein S5] [protein_id=WP_000554646.1] [location=134292..134792] [gbkey=CDS]
lcl|NC_018877.1_cds_WP_000439889.1_4348	E	WT	67.2265833601002	99.1050968371661	83.1658400986332	-0.563104932533973	0.207317122744668	-2.71615255449736	0.00660454773486936	0.0418217687236775	99.21	86.94	92.83	147.9	141.71	117.06	96.63	112.18	99.3	[locus_tag=BTB_RS22315] [protein=cysteine desulfurase] [protein_id=WP_000439889.1] [location=complement(4392209..4393354)] [gbkey=CDS]
lcl|NC_018877.1_cds_WP_000529956.1_111	E	WT	3459.7324858	5105.55751887062	4282.64500233531	-0.561496977611733	0.0803901696998888	-6.98464724863629	2.85572588833935e-12	1.33177616722085e-10	8481.16	8319.01	8119.93	13245.08	11985.16	11141.07	9045.29	10121.84	8646.59	[gene=rpsC] [locus_tag=BTB_RS00690] [protein=30S ribosomal protein S3] [protein_id=WP_000529956.1] [location=129758..130417] [gbkey=CDS]
lcl|NC_018877.1_cds_WP_000558200.1_116	E	WT	981.354179783618	1445.71226240317	1213.53322109339	-0.557573930820409	0.114019881001882	-4.89014657725531	1.00760918378229e-06	1.93891398277331e-05	4902.87	5582.54	4464.69	8299.89	7345.71	6134.12	6072.85	7001.1	5015.13	[gene=rplX] [locus_tag=BTB_RS00715] [protein=50S ribosomal protein L24] [protein_id=WP_000558200.1] [location=131778..132089] [gbkey=CDS]
lcl|NC_018877.1_cds_WP_000114182.1_3681	E	WT	94.1688811489874	138.642640407258	116.405760778123	-0.556922275353816	0.185362842097699	-3.0044979298509	0.00266019569112429	0.0202788763838783	207.45	198.41	210.65	235.63	344.34	320.45	193.72	216.07	230.77	[locus_tag=BTB_RS18980] [protein=GntR family transcriptional regulator] [protein_id=WP_000114182.1] [location=complement(3775013..3775738)] [gbkey=CDS]
lcl|NC_018877.1_cds_WP_000786087.1_4527	E	WT	108.682425747365	159.535273256528	134.108849501947	-0.556664857965555	0.167217200637216	-3.32899280602873	0.00087160655692868	0.00816796310086357	83.05	89.81	93.49	137.67	121.46	127.93	174.85	155.19	141.36	[gene=thrS] [locus_tag=BTB_RS23225] [protein=threonine--tRNA ligase] [protein_id=WP_000786087.1] [location=complement(4574952..4576889)] [gbkey=CDS]
lcl|NC_018877.1_cds_WP_000528221.1_4247	E	WT	317.6257407368	467.57252800958	392.59913437319	-0.556038630666194	0.120122996419365	-4.62891076014281	3.67594124981664e-06	6.15188052851833e-05	285.12	299.93	255.31	454.15	374.69	394.07	328.46	345.89	329.53	[gene=dnaG] [locus_tag=BTB_RS21810] [protein=DNA primase] [protein_id=WP_000528221.1] [location=complement(4297740..4299536)] [gbkey=CDS]
lcl|NC_018877.1_cds_WP_000442336.1_5296	E	WT	401.860466660187	588.883771895999	495.372119278093	-0.555018709379801	0.107038167539648	-5.18524113535687	2.15735550351266e-07	4.750976231069e-06	703.11	590.25	684.87	999.17	955.81	912.37	607.57	705.72	589.02	[gene=glpX] [locus_tag=BTB_RS27220] [protein=class II fructose-bisphosphatase] [protein_id=WP_000442336.1] [location=complement(5328094..5329059)] [gbkey=CDS]
lcl|NC_018877.1_cds_WP_000541052.1_5442	E	WT	162.026902160497	237.468386270704	199.747644215601	-0.549069029055691	0.139419241579986	-3.93825861361242	8.20751064748719e-05	0.00103505435063789	142.19	139.73	125.77	195.97	192.13	203.06	152.34	171.61	162.79	[gene=mnmG] [locus_tag=BTB_RS27980] [protein=tRNA uridine-5-carboxymethylaminomethyl(34) synthesis enzyme MnmG] [protein_id=WP_000541052.1] [location=complement(5494506..5496395)] [gbkey=CDS]
lcl|NC_018877.1_cds_WP_000186154.1_10	E	WT	1116.08261236791	1630.74648736749	1373.4145498677	-0.548464793311979	0.0849085125923492	-6.45947946285658	1.05063742865572e-10	4.04342404581678e-09	2161.6	1815.44	2001.09	2947.99	2930.25	2761.45	1432.86	1593.85	1438.14	[gene=pdxS] [locus_tag=BTB_RS00075] [protein=pyridoxal 5'-phosphate synthase lyase subunit PdxS] [protein_id=WP_000186154.1] [location=18218..19105] [gbkey=CDS]
lcl|NC_018877.1_cds_WP_000569892.1_1180	E	WT	2389.52232925427	3491.46213230812	2940.49223078119	-0.547720230583326	0.0869522495973959	-6.29909212377329	2.99394021994156e-10	1.05964098498646e-08	3001.13	2904.73	3106.86	4778.06	4341.7	3908.5	2023.17	2266.23	1921.72	[gene=odhB] [locus_tag=BTB_RS06435] [protein=2-oxoglutarate dehydrogenase complex dihydrolipoyllysine-residue succinyltransferase] [protein_id=WP_000569892.1] [location=complement(1269553..1270812)] [gbkey=CDS]
lcl|NC_018877.1_cds_WP_000166350.1_1112	E	WT	155.112814121072	226.310849714014	190.711831917543	-0.547648592724317	0.151656715285653	-3.61110677949733	0.000304893090385213	0.00324891454378222	258.71	264.19	264.61	435.95	335.31	364.67	225.97	226.82	194.75	[locus_tag=BTB_RS06095] [protein=ATP-binding cassette domain-containing protein] [protein_id=WP_000166350.1] [location=1202999..1203934] [gbkey=CDS]
lcl|NC_018877.1_cds_WP_000503651.1_4545	E	WT	698.770908835231	1021.90278437284	860.336846604034	-0.546983727534441	0.0938486971172308	-5.82835717848249	5.59756728070047e-09	1.64361160745901e-07	962.51	1026.96	901.3	1486.11	1346.71	1349.38	695.85	748.32	708.87	[gene=citZ] [locus_tag=BTB_RS23315] [protein=citrate synthase] [protein_id=WP_000503651.1] [location=complement(4595113..4596261)] [gbkey=CDS]
lcl|NC_018877.1_cds_WP_000135315.1_4606	E	WT	2200.70207413846	3208.3331943523	2704.51763424538	-0.544623603395296	0.0980448754684198	-5.55484007494833	2.7786604221596e-08	7.1523440996368e-07	5639.26	5528.13	6172.17	9408.8	8364.1	7237.67	8893.95	9799.42	7552.27	[gene=rpsD] [locus_tag=BTB_RS23620] [protein=30S ribosomal protein S4] [protein_id=WP_000135315.1] [location=4652131..4652733] [gbkey=CDS]
lcl|NC_018877.1_cds_WP_001186516.1_3777	E	WT	901.102704060467	1309.99237884838	1105.54754145442	-0.538955786757995	0.0914473189298136	-5.89362042611273	3.77824515134386e-09	1.13461846817629e-07	3757.69	4453.59	4191.81	5932.01	6177.64	5759.03	5402.1	4871.65	4370.49	[gene=rplS] [locus_tag=BTB_RS19465] [protein=50S ribosomal protein L19] [protein_id=WP_001186516.1] [location=complement(3869547..3869891)] [gbkey=CDS]
lcl|NC_018877.1_cds_WP_000498195.1_4511	E	WT	294.349802571312	426.052440860496	360.201121715904	-0.534205549451691	0.118269466067615	-4.51685094398146	6.27660541432224e-06	9.99215416159572e-05	210.41	187.42	180.58	300.14	258.52	268.65	213.61	232.38	195.85	[gene=pheT] [locus_tag=BTB_RS23145] [protein=phenylalanine--tRNA ligase subunit beta] [protein_id=WP_000498195.1] [location=complement(4560341..4562761)] [gbkey=CDS]
lcl|NC_018877.1_cds_WP_000490118.1_125	E	WT	8051.2620355239	11639.2559087761	9845.25897214999	-0.531808270955042	0.0755316440970047	-7.04086714003001	1.91047109215177e-12	9.23549684059708e-11	9911.65	9684.18	9797.43	15042.22	14152.17	12845.88	11562.87	12603.46	10783.66	[gene=secY] [locus_tag=BTB_RS00760] [protein=preprotein translocase subunit SecY] [protein_id=WP_000490118.1] [location=135462..136763] [gbkey=CDS]
lcl|NC_018877.1_cds_WP_000201967.1_5021	E	WT	141.87560704197	204.621013411112	173.248310226541	-0.526060883567834	0.149129436097411	-3.52754558277959	0.000419431536373233	0.00432975679735286	155.53	159.72	152.06	217.52	244.06	205.95	161.92	153.66	150.42	[locus_tag=BTB_RS25830] [protein=HAMP domain-containing histidine kinase] [protein_id=WP_000201967.1] [location=5043012..5044454] [gbkey=CDS]
lcl|NC_018877.1_cds_WP_001127258.1_106	E	WT	2978.68612250807	4269.73226751981	3624.20919501394	-0.519804787506009	0.0766742755654362	-6.77938961500056	1.20684664525379e-11	4.98327093936044e-10	7792.07	7290.78	7610.74	11217.43	11135.54	9835.27	8580.43	9210.69	8015.76	[gene=rplD] [locus_tag=BTB_RS00665] [protein=50S ribosomal protein L4] [protein_id=WP_001127258.1] [location=127284..127907] [gbkey=CDS]
lcl|NC_018877.1_cds_WP_001131856.1_5298	E	WT	2460.67519195544	3525.14786555322	2992.91152875433	-0.51913752336019	0.0866348353805535	-5.9922492041431	2.06958456238669e-09	6.45971118527625e-08	4670.55	4358.03	4605.14	7062.46	6512.03	5743.71	7710.37	8762.03	7090.87	[locus_tag=BTB_RS27230] [protein=fructose-bisphosphate aldolase] [protein_id=WP_001131856.1] [location=complement(5330798..5331655)] [gbkey=CDS]
lcl|NC_018881.1_cds_WP_001162327.1_6252	E	WT	259.860750363526	372.191566992005	316.026158677765	-0.514669388934922	0.148411742024189	-3.46784817639994	0.000524643606984899	0.00522534486956819	153.69	209.42	156.91	286.37	221.46	229	212.8	229.13	166.51	[locus_tag=BTB_RS32095] [protein=AAA family ATPase] [protein_id=WP_001162327.1] [location=1491..3863] [gbkey=CDS]
lcl|NC_018877.1_cds_WP_000821158.1_4550	E	WT	215.820670816207	308.696549646158	262.258610231183	-0.513298676997176	0.125550703232916	-4.08837755408609	4.34400737264991e-05	0.000606325536098037	359.91	376.37	332.45	501.89	499.9	511.22	457.95	557.78	473.06	[gene=pfkA] [locus_tag=BTB_RS23340] [protein=6-phosphofructokinase] [protein_id=WP_000821158.1] [location=complement(4601660..4602619)] [gbkey=CDS]
lcl|NC_018877.1_cds_WP_001148024.1_110	E	WT	1292.56395808587	1842.85202126052	1567.7079896732	-0.513176814790645	0.0813545774552916	-6.3079033883823	2.82840667421699e-10	1.01925491423601e-08	6398.35	5426.29	6148.45	8324.43	8627.45	8406.47	5575.76	6055.9	5259.17	[gene=rplV] [locus_tag=BTB_RS00685] [protein=50S ribosomal protein L22] [protein_id=WP_001148024.1] [location=129413..129754] [gbkey=CDS]
lcl|NC_018877.1_cds_WP_001080829.1_117	E	WT	4063.74259343112	5793.97044293473	4928.85651818293	-0.511479623222751	0.075352092437869	-6.78786224343389	1.13807237295188e-11	4.74875672250657e-10	12580.68	12099.4	11109.5	17600.92	17142.33	15727	12078.66	13463.22	11608.08	[gene=rplE] [locus_tag=BTB_RS00720] [protein=50S ribosomal protein L5] [protein_id=WP_001080829.1] [location=132116..132655] [gbkey=CDS]
lcl|NC_018877.1_cds_WP_001222355.1_1567	E	WT	19682.0232546967	27956.9544256976	23819.4888401972	-0.506338092024548	0.0724030772333992	-6.99332281682327	2.68450837896975e-12	1.26683228740906e-10	26790.34	27837.12	26989.4	40876.51	37502.51	36338.9	25406	28353.15	25585.38	[locus_tag=BTB_RS08400] [protein=flagellin] [protein_id=WP_001222355.1] [location=complement(1638564..1639709)] [gbkey=CDS]
lcl|NC_018877.1_cds_WP_000160209.1_105	E	WT	3395.5708207466	4819.82671349763	4107.69876712212	-0.505745251507657	0.0804127410603325	-6.28936714305266	3.18762777440142e-10	1.11820853962188e-08	8980.54	7979.79	8547.69	12674.49	12260	10878.52	10087.14	10663.51	8531.01	[gene=rplC] [locus_tag=BTB_RS00660] [protein=50S ribosomal protein L3] [protein_id=WP_000160209.1] [location=126626..127258] [gbkey=CDS]
lcl|NC_018877.1_cds_WP_001030948.1_4272	E	WT	176.00476035874	249.515710422078	212.760235390409	-0.504696576598464	0.140136230194627	-3.60147105354211	0.000316421658512092	0.00335373116134206	164.33	141.49	153.1	204.78	240.1	199.24	224.63	189.46	195.83	[gene=lepA] [locus_tag=BTB_RS21935] [protein=elongation factor 4] [protein_id=WP_001030948.1] [location=complement(4322319..4324142)] [gbkey=CDS]
lcl|NC_018877.1_cds_WP_001137492.1_101	E	WT	1350.49837819101	1912.23585267006	1631.36711543054	-0.501294640652065	0.0856022184555705	-5.85609403233221	4.73879975699588e-09	1.4018359878158e-07	4539.35	4737.81	4351.55	6850.86	6345.88	5894.94	6616.08	7615.1	6382.5	[gene=rpsG] [locus_tag=BTB_RS00640] [protein=30S ribosomal protein S7] [protein_id=WP_001137492.1] [location=121823..122293] [gbkey=CDS]
lcl|NC_018877.1_cds_WP_000004106.1_114	E	WT	589.633734031872	835.674771471664	712.654252751768	-0.500219325651285	0.0969554737747756	-5.15926854025053	2.47916504637729e-07	5.42950842201081e-06	3445.26	3869.41	3299.35	4952.04	5190.81	4753.61	3439.59	3895.76	3508.29	[gene=rpsQ] [locus_tag=BTB_RS00705] [protein=30S ribosomal protein S17] [protein_id=WP_000004106.1] [location=131064..131327] [gbkey=CDS]
lcl|NC_018877.1_cds_WP_000665350.1_5187	E	WT	219.250257837158	310.117778360225	264.684018098692	-0.4999260221034	0.124039423579053	-4.03038008141652	5.56867336467686e-05	0.000755966480054077	176.82	182.33	180.96	248.96	262.03	245.61	284.74	249.46	261.1	[locus_tag=BTB_RS26670] [protein=LTA synthase family protein] [protein_id=WP_000665350.1] [location=5216676..5218604] [gbkey=CDS]
lcl|NC_018877.1_cds_WP_000331490.1_133	E	WT	1220.20707544249	1723.48123721636	1471.84415632942	-0.4991776957998	0.0781954524365338	-6.38371772584793	1.728395591318e-10	6.34385196665237e-09	5393.65	5185.12	5398.94	7721.79	7288.87	7321.34	5796.21	6374.89	5483.22	[gene=rplQ] [locus_tag=BTB_RS00800] [protein=50S ribosomal protein L17] [protein_id=WP_000331490.1] [location=140612..140974] [gbkey=CDS]
lcl|NC_018877.1_cds_WP_000260104.1_3914	E	WT	3162.11533953893	4467.99626055607	3815.0558000475	-0.498739227097707	0.0813015508529959	-6.13443682027043	8.54613985960114e-10	2.73200793576282e-08	3543.49	3636.82	3456.3	5425.82	4818.17	4622.21	4402.88	5232.83	4229.65	[gene=lpdA] [locus_tag=BTB_RS20150] [protein=dihydrolipoyl dehydrogenase] [protein_id=WP_000260104.1] [location=complement(4002336..4003748)] [gbkey=CDS]
lcl|NC_018877.1_cds_WP_000008581.1_1253	E	WT	228.312834890343	321.763153285164	275.037994087753	-0.498387913288913	0.123864092653439	-4.02366741331048	5.72988194462574e-05	0.00076634221251092	209.07	205.38	225.56	303.7	291.74	297.56	148.3	161.44	149.82	[locus_tag=BTB_RS06815] [protein=M3 family oligoendopeptidase] [protein_id=WP_000008581.1] [location=1342770..1344464] [gbkey=CDS]
lcl|NC_018877.1_cds_WP_000606673.1_4526	E	WT	544.849348806231	768.103001914518	656.476175360375	-0.494221437560422	0.101781871014356	-4.8556922036805	1.19966925230103e-06	2.26451853148632e-05	1877.36	1753.85	1542.82	2575	2301.86	2332.03	2561.79	2679.07	2313.48	[gene=infC] [locus_tag=BTB_RS23220] [protein=translation initiation factor IF-3] [protein_id=WP_000606673.1] [location=complement(4574055..4574555)] [gbkey=CDS]
lcl|NC_018877.1_cds_WP_001040595.1_104	E	WT	512.99558823194	721.64226997578	617.31892910386	-0.491412220655784	0.103836933451982	-4.73253787760434	2.2172991098568e-06	3.85498845240016e-05	2680.71	2645.5	2566.03	3209.98	3667.18	4121.79	2816.83	2988.71	3075.8	[gene=rpsJ] [locus_tag=BTB_RS00655] [protein=30S ribosomal protein S10] [protein_id=WP_001040595.1] [location=126283..126591] [gbkey=CDS]
lcl|NC_018877.1_cds_WP_000567942.1_98	E	WT	9424.95426760638	13212.9830805469	11318.9686740766	-0.487485554675714	0.0925763408459026	-5.26576823215723	1.39604319424281e-07	3.18041104711408e-06	4156.55	4114.93	4130.82	6584.5	5589.88	5016.95	4634.02	5489.09	4341.92	[gene=rpoC] [locus_tag=BTB_RS00625] [protein=DNA-directed RNA polymerase subunit beta'] [protein_id=WP_000567942.1] [location=117283..120894] [gbkey=CDS]
lcl|NC_018877.1_cds_WP_001113779.1_5429	E	WT	269.364859936547	376.727430134303	323.046145035425	-0.486396520662922	0.11565756572649	-4.20548813739659	2.605192540062e-05	0.000375526662865664	220.66	207.36	220.63	306.1	294.88	296.79	236.74	237.8	235.93	[locus_tag=BTB_RS27915] [protein=DHH family phosphoesterase] [protein_id=WP_001113779.1] [location=complement(5483421..5485394)] [gbkey=CDS]
lcl|NC_018877.1_cds_WP_000470755.1_4	E	WT	221.499094789634	310.165245147546	265.83216996859	-0.484473275144503	0.127215230078986	-3.80829618311975	0.000139927611874212	0.00162660719492486	322.01	321.38	290.31	457.75	407.65	427.56	388.76	396.29	415.68	[gene=recF] [locus_tag=BTB_RS00020] [protein=DNA replication/repair protein RecF] [protein_id=WP_000470755.1] [location=3118..4245] [gbkey=CDS]
lcl|NC_018877.1_cds_WP_000712187.1_5110	E	WT	230.843837426137	322.207357758368	276.525597592252	-0.48415155738006	0.127252092199925	-3.8046648114784	0.000141996341868011	0.0016458289449263	431.82	339.73	379.85	519.85	535.56	534.02	408.59	452.49	366.69	[gene=yvcK] [locus_tag=BTB_RS26285] [protein=YvcK family protein] [protein_id=WP_000712187.1] [location=complement(5135153..5136106)] [gbkey=CDS]
lcl|NC_018877.1_cds_WP_000238555.1_3515	E	WT	3484.11217788962	4864.24266201151	4174.17741995056	-0.481722876833972	0.0844169626359124	-5.70647014287433	1.15343128409436e-08	3.24269617741137e-07	2046.78	1995.79	2036.95	3105.45	2743.12	2546.02	1364.71	1493.8	1304.73	[gene=acnA] [locus_tag=BTB_RS18135] [protein=aconitate hydratase AcnA] [protein_id=WP_000238555.1] [location=complement(3603450..3606173)] [gbkey=CDS]
lcl|NC_018877.1_cds_WP_000414846.1_3688	E	WT	391.248743638946	545.44855444356	468.348649041253	-0.480787436574288	0.110822491802257	-4.33835612929699	1.43552408861651e-05	0.000215546116942267	628.98	568.66	579.49	899.39	808.67	741.23	544.7	630.84	537.41	[gene=asd] [locus_tag=BTB_RS19020] [protein=aspartate-semialdehyde dehydrogenase] [protein_id=WP_000414846.1] [location=complement(3784666..3785712)] [gbkey=CDS]
lcl|NC_018877.1_cds_WP_000392657.1_4038	E	WT	165.356059362905	230.002521589743	197.679290476324	-0.479740838274974	0.154150016932856	-3.11216857331866	0.0018571841678265	0.0151791299819881	501.89	592.29	627	877.64	688.28	804.4	701.83	835.44	686.28	[locus_tag=BTB_RS20770] [protein=transcriptional repressor] [protein_id=WP_000392657.1] [location=complement(4116094..4116549)] [gbkey=CDS]
lcl|NC_018877.1_cds_WP_000196383.1_102	E	WT	12883.0154549847	17960.42854301	15421.7219989973	-0.479406913139507	0.0897628815352036	-5.34081465456845	9.25298221653121e-08	2.19633661714549e-06	10077.98	9675.8	9705.77	15318.41	13498.97	11790.03	13575.68	14987.94	11719.25	[gene=fusA] [locus_tag=BTB_RS00645] [protein=elongation factor G] [protein_id=WP_000196383.1] [location=122499..124577] [gbkey=CDS]
lcl|NC_018877.1_cds_WP_000450550.1_3802	E	WT	132.654236455976	185.217066532003	158.93565149399	-0.47768364908912	0.164882243100921	-2.89712003006133	0.0037660563591635	0.0273418450690918	206.09	203.92	169.43	296.88	279.83	222.99	205.41	205.78	190.61	[gene=rlmN] [locus_tag=BTB_RS19590] [protein=23S rRNA (adenine(2503)-C(2))-methyltransferase RlmN] [protein_id=WP_000450550.1] [location=complement(3893502..3894590)] [gbkey=CDS]
lcl|NC_018877.1_cds_WP_001205558.1_107	E	WT	548.346165152104	764.133857949023	656.240011550564	-0.477083297883814	0.0935549805396826	-5.09949652206333	3.405581269689e-07	7.18070433672723e-06	2998.75	3130.89	2827.57	4195.95	4113.48	4044.11	3238.43	3518.09	3305.89	[gene=rplW] [locus_tag=BTB_RS00670] [protein=50S ribosomal protein L23] [protein_id=WP_001205558.1] [location=127907..128197] [gbkey=CDS]
lcl|NC_018877.1_cds_WP_000503309.1_4396	E	WT	258.21745051517	358.574646929225	308.396048722198	-0.473993844733014	0.118126989937278	-4.01257870859733	6.00590440347338e-05	0.000796234282788243	545.84	499.41	493.68	723.75	713.43	676.72	557.85	569.03	550.61	[gene=minD] [locus_tag=BTB_RS22560] [protein=septum site-determining protein MinD] [protein_id=WP_000503309.1] [location=complement(4443989..4444786)] [gbkey=CDS]
lcl|NC_018877.1_cds_WP_001142341.1_100	E	WT	1782.41248718942	2465.13767078992	2123.77507898967	-0.468345498925275	0.07876077506705	-5.94643080297987	2.74052306936424e-09	8.3564872668922e-08	6674.11	6589.33	6763.04	9672.61	9205.61	8531.03	8903.56	9672.62	9420.87	[gene=rpsL] [locus_tag=BTB_RS00635] [protein=30S ribosomal protein S12] [protein_id=WP_001142341.1] [location=121371..121793] [gbkey=CDS]
lcl|NC_018877.1_cds_WP_001048997.1_126	E	WT	2053.31544765912	2836.54368726681	2444.92956746296	-0.46615499473075	0.0988083295191124	-4.71777022240399	2.38443579015155e-06	4.1274687651357e-05	5336.87	5015.42	4649.76	7847.17	6640.23	5989.27	5584.54	6016.83	4854.06	[locus_tag=BTB_RS00765] [protein=adenylate kinase] [protein_id=WP_001048997.1] [location=136818..137468] [gbkey=CDS]
lcl|NC_018877.1_cds_WP_002094239.1_93	E	WT	2124.18356435823	2929.05034625289	2526.61695530556	-0.463120147426635	0.0922397856504547	-5.02082853034419	5.1449072631944e-07	1.06220897871368e-05	5036.86	5113.31	4425.52	7407.82	6250.95	6207.04	5886.86	6227.44	5108.77	[gene=rplA] [locus_tag=BTB_RS00600] [protein=50S ribosomal protein L1] [protein_id=WP_002094239.1] [location=110892..111584] [gbkey=CDS]
lcl|NC_018877.1_cds_WP_000161783.1_1412	E	WT	196.173991500196	270.592348395665	233.38316994793	-0.462871287373616	0.135201055567088	-3.42357746714437	0.000618026337470509	0.00601930319836142	321.87	307.43	282.73	447.97	417.39	378.48	327.99	341.27	295.61	[gene=gpsA] [locus_tag=BTB_RS07630] [protein=NAD(P)H-dependent glycerol-3-phosphate dehydrogenase] [protein_id=WP_000161783.1] [location=1487360..1488382] [gbkey=CDS]
lcl|NC_018877.1_cds_WP_000147553.1_97	E	WT	7595.05025911975	10458.2452094482	9026.64773428398	-0.461663492051043	0.0795674365026958	-5.80216621702273	6.54636186373758e-09	1.90807194322469e-07	3638.71	3228.19	3354.17	5005.85	4669.22	4241.12	4548.6	4664.74	4104.12	[gene=rpoB] [locus_tag=BTB_RS00620] [protein=DNA-directed RNA polymerase subunit beta] [protein_id=WP_000147553.1] [location=113712..117245] [gbkey=CDS]
lcl|NC_018877.1_cds_WP_000579691.1_48	E	WT	164.034820386641	224.943998276996	194.489409331818	-0.458509917841318	0.141534421256846	-3.23956472050886	0.00119712294912816	0.0106160970253781	77.78	69.69	73.44	104.01	95.09	100.52	83.11	81.5	85.64	[gene=mfd] [locus_tag=BTB_RS00295] [protein=transcription-repair coupling factor] [protein_id=WP_000579691.1] [location=54111..57641] [gbkey=CDS]
lcl|NC_018877.1_cds_WP_000893743.1_4502	E	WT	170.889643584683	233.937607472609	202.413625528646	-0.454156663575662	0.137304651729329	-3.30765678988756	0.000940800312205832	0.00865274347467267	120.7	110.84	112.65	155.55	154.57	156.08	106.94	94.42	91.94	[locus_tag=BTB_RS23105] [protein=endonuclease MutS2] [protein_id=WP_000893743.1] [location=complement(4551567..4553927)] [gbkey=CDS]
lcl|NC_018877.1_cds_WP_000569643.1_132	E	WT	3761.124754507	5150.89753551917	4456.01114501309	-0.454069178111188	0.0797216569221006	-5.69568164589051	1.22879978715589e-08	3.43025518048307e-07	6546.78	6013.34	6362.36	9250.53	8496.1	7883.49	6456.8	7306.36	6167.11	[gene=rpoA] [locus_tag=BTB_RS00795] [protein=DNA-directed RNA polymerase subunit alpha] [protein_id=WP_000569643.1] [location=139632..140576] [gbkey=CDS]
lcl|NC_018877.1_cds_WP_000547870.1_4413	E	WT	178.452941416332	244.054706503308	211.25382395982	-0.450673088679406	0.136393565490201	-3.3042107746042	0.000952441952209025	0.00867926413461282	212.36	211.3	211.67	263.34	307.54	290.03	186.64	227.94	174.43	[gene=hemA] [locus_tag=BTB_RS22645] [protein=glutamyl-tRNA reductase] [protein_id=WP_000547870.1] [location=complement(4462347..4463681)] [gbkey=CDS]
lcl|NC_018877.1_cds_WP_000564763.1_3686	E	WT	511.696144598584	697.467778503912	604.581961551248	-0.448626919115279	0.105254369185887	-4.2623116036444	2.02323051663893e-05	0.000299256931640175	915.49	905.41	945.55	1383.74	1210.26	1135.98	949.9	958.05	903.84	[gene=dapA] [locus_tag=BTB_RS19010] [protein=4-hydroxy-tetrahydrodipicolinate synthase] [protein_id=WP_000564763.1] [location=complement(3782520..3783398)] [gbkey=CDS]
lcl|NC_018877.1_cds_WP_000790379.1_3758	E	WT	157.702016570659	216.214197407309	186.958106988984	-0.446454965438489	0.159135269896221	-2.80550606870269	0.00502376353513505	0.0340996552282112	214.44	262.55	178.88	311.69	301.73	276.34	236.4	215.67	215.71	[locus_tag=BTB_RS19370] [protein=1-deoxy-D-xylulose-5-phosphate reductoisomerase] [protein_id=WP_000790379.1] [location=complement(3850297..3851439)] [gbkey=CDS]
lcl|NC_018877.1_cds_WP_000105215.1_4420	E	WT	1045.78790658302	1423.30652801314	1234.54721729808	-0.444779897413874	0.093190927605356	-4.77278109407198	1.81699250694262e-06	3.21542781139309e-05	1317.1	1311.21	1261.66	1931.71	1736.21	1567.96	2072.66	1970.37	1741.3	[locus_tag=BTB_RS22680] [protein=trigger factor] [protein_id=WP_000105215.1] [location=complement(4471410..4472687)] [gbkey=CDS]
lcl|NC_018877.1_cds_WP_000079986.1_139	E	WT	511.105380441273	693.619981672428	602.36268105685	-0.441247001270964	0.0975921555086739	-4.52133677108656	6.14503347916897e-06	9.86190798033433e-05	2010.05	2080.05	2089.47	2911.24	2762.63	2627.2	3350.32	3652.4	3163.73	[gene=rpsI] [locus_tag=BTB_RS00830] [protein=30S ribosomal protein S9] [protein_id=WP_000079986.1] [location=144929..145321] [gbkey=CDS]
lcl|NC_018877.1_cds_WP_000914752.1_3900	E	WT	630.495935826329	854.804175067589	742.650055446959	-0.441165671694292	0.0949429773994012	-4.64663826412794	3.37388028832023e-06	5.71541088158179e-05	565.81	504.88	554.09	763.03	738.79	677.43	630.22	616.89	557.97	[gene=typA] [locus_tag=BTB_RS20080] [protein=translational GTPase TypA] [protein_id=WP_000914752.1] [location=complement(3993128..3994972)] [gbkey=CDS]
lcl|NC_018877.1_cds_WP_000823071.1_3685	E	WT	119.585139043078	161.993690389104	140.789414716091	-0.439017568319745	0.164511596702632	-2.6686116791712	0.00761654525882604	0.0472488034522479	122.82	104.16	113.4	141.82	171.44	143.29	135.85	115.05	127.38	[locus_tag=BTB_RS19005] [protein=ribonuclease J] [protein_id=WP_000823071.1] [location=complement(3779924..3781594)] [gbkey=CDS]
lcl|NC_018877.1_cds_WP_002094147.1_4391	E	WT	1707.62063081176	2314.16184274818	2010.89123677997	-0.438598065755251	0.0823956706019864	-5.32307174091593	1.02029482509939e-07	2.39316490336922e-06	8392.75	7501.52	7646.44	10608.47	11350.35	9608.23	8791.65	9510.82	8484.44	[locus_tag=BTB_RS22535] [protein=ribosomal-processing cysteine protease Prp] [protein_id=WP_002094147.1] [location=complement(4439966..4440310)] [gbkey=CDS]
lcl|NC_018877.1_cds_WP_000170447.1_5301	E	WT	176.94044569946	239.841520765423	208.390983232442	-0.438503272041597	0.142188693556596	-3.08395316866075	0.00204269747506107	0.0164244478522152	184.57	175.43	163.33	258.64	229.23	213.33	203.85	229.58	201.17	[gene=pyrG] [locus_tag=BTB_RS27245] [protein=CTP synthase] [protein_id=WP_000170447.1] [location=complement(5333000..5334607)] [gbkey=CDS]
lcl|NC_018877.1_cds_WP_000428028.1_1	E	WT	128.324713218372	174.043903778404	151.184308498388	-0.438175543932365	0.158040183073702	-2.77255781036409	0.00556176395002857	0.036561910941813	139.84	158.44	156.19	190.77	217.72	202.62	254.34	236.59	242.8	[gene=dnaA] [locus_tag=BTB_RS00005] [protein=chromosomal replication initiator protein DnaA] [protein_id=WP_000428028.1] [location=101..1441] [gbkey=CDS]
lcl|NC_018877.1_cds_WP_000219469.1_4639	E	WT	236.589695526104	319.822245612437	278.205970569271	-0.436321464150443	0.12562465023255	-3.4732153549701	0.000514262534662041	0.00513485311687741	290.58	275.6	291.63	391.46	410.6	345.85	456.13	428.24	389	[gene=murC] [locus_tag=BTB_RS23795] [protein=UDP-N-acetylmuramate--L-alanine ligase] [protein_id=WP_000219469.1] [location=complement(4678868..4680178)] [gbkey=CDS]
lcl|NC_018877.1_cds_WP_000064682.1_5271	E	WT	408.468504837708	553.512342701738	480.990423769723	-0.435446112603512	0.111331079406725	-3.91127181128552	9.18113748087627e-05	0.00113731340544355	1095.85	1335.23	1141.85	1549.2	1555.89	1691.92	1376.58	1109.94	1307.89	[gene=atpH] [locus_tag=BTB_RS27095] [protein=F0F1 ATP synthase subunit delta] [protein_id=WP_000064682.1] [location=complement(5309232..5309774)] [gbkey=CDS]
lcl|NC_018877.1_cds_WP_000884174.1_12	E	WT	250.203631631237	338.360004342676	294.281817986957	-0.435251899546696	0.120067115364301	-3.62507167950257	0.000288881315670557	0.00311175417206002	297.62	319.16	315.51	416.05	426.49	406.23	346.55	339.5	323.96	[gene=serS] [locus_tag=BTB_RS00085] [protein=serine--tRNA ligase] [protein_id=WP_000884174.1] [location=20042..21316] [gbkey=CDS]
lcl|NC_018877.1_cds_WP_000531505.1_3761	E	WT	230.943570960001	312.237211721022	271.590391340512	-0.433705777946321	0.134228997670321	-3.23108855369345	0.00123319727306004	0.0108630977564667	722.39	669.03	577.92	978.79	814.26	836.91	720.39	777.85	702.46	[locus_tag=BTB_RS19385] [protein=ribosome recycling factor] [protein_id=WP_000531505.1] [location=complement(3853134..3853691)] [gbkey=CDS]
lcl|NC_018877.1_cds_WP_001226397.1_4411	E	WT	150.833976836459	202.992487591268	176.913232213864	-0.4335499512642	0.14940641746829	-2.90181612417162	0.00371006237327159	0.0270343515581776	276.26	232.33	262.75	356.08	319.82	350.59	277.44	276.47	232.26	[gene=hemC] [locus_tag=BTB_RS22635] [protein=hydroxymethylbilane synthase] [protein_id=WP_001226397.1] [location=complement(4460551..4461480)] [gbkey=CDS]
lcl|NC_018877.1_cds_WP_000626513.1_4150	E	WT	209.933340760687	282.208516908971	246.070928834829	-0.430359253830957	0.133713365635693	-3.2185208395957	0.00128853607196178	0.011250566055631	582.15	552.86	652.4	759.4	873.12	748.66	587.43	655.25	606.15	[gene=efp] [locus_tag=BTB_RS21325] [protein=elongation factor P] [protein_id=WP_000626513.1] [location=complement(4216210..4216767)] [gbkey=CDS]
lcl|NC_018877.1_cds_WP_000766083.1_124	E	WT	2377.71006779586	3193.21889974314	2785.4644837695	-0.426022859896959	0.0790467760647996	-5.38950329293279	7.06526854708219e-08	1.71820395832109e-06	9046.75	8062.43	8529.97	12028.77	11440.77	10585.68	8068.07	9510.5	7746.12	[gene=rplO] [locus_tag=BTB_RS00755] [protein=50S ribosomal protein L15] [protein_id=WP_000766083.1] [location=135022..135462] [gbkey=CDS]
lcl|NC_018877.1_cds_WP_001125945.1_4525	E	WT	186.824816017544	250.942949951979	218.883882984762	-0.423787955622422	0.146943952366697	-2.88401086806801	0.00392645202269562	0.0282476512122785	1403.08	1498.98	1513.41	1577.24	2178.78	2129.06	2198.24	1889.47	1598.87	[gene=rpmI] [locus_tag=BTB_RS23215] [protein=50S ribosomal protein L35] [protein_id=WP_001125945.1] [location=complement(4573833..4574033)] [gbkey=CDS]
lcl|NC_018877.1_cds_WP_000090792.1_130	E	WT	1172.13162600816	1571.30839043765	1371.72000822291	-0.42309120257181	0.0780973940256267	-5.41748169513797	6.04443355900215e-08	1.47902065604225e-06	5006.52	5057.35	5154.85	6697.97	7014.74	6491.12	5730.55	6251.74	5288.57	[gene=rpsM] [locus_tag=BTB_RS00785] [protein=30S ribosomal protein S13] [protein_id=WP_000090792.1] [location=138672..139037] [gbkey=CDS]
lcl|NC_018877.1_cds_WP_000048718.1_94	E	WT	2577.9242399258	3456.74038703769	3017.33231348174	-0.423049655037829	0.0671201904022186	-6.30286732654807	2.92188996159074e-10	1.04345691961673e-08	8278.65	8225.37	7956.33	10879.53	10890.11	10694.1	9924.44	9619.24	9430.57	[gene=rplJ] [locus_tag=BTB_RS00605] [protein=50S ribosomal protein L10] [protein_id=WP_000048718.1] [location=111817..112317] [gbkey=CDS]
lcl|NC_018877.1_cds_WP_000726764.1_5445	E	WT	369.847912634728	495.52895720855	432.688434921639	-0.422228267406224	0.105318841408755	-4.00904778061037	6.09640814838977e-05	0.000805538730007235	770.95	762.74	755.38	1044.25	1035.91	955.22	983.38	789.37	739.5	[gene=yidC] [locus_tag=BTB_RS27995] [protein=YidC family membrane integrase SpoIIIJ] [protein_id=WP_000726764.1] [location=complement(5498659..5499426)] [gbkey=CDS]
lcl|NC_018877.1_cds_WP_000854346.1_1111	E	WT	190.899671590095	255.588969015814	223.244320302954	-0.42185398982827	0.150685758064749	-2.79956112141004	0.00511721277580534	0.0343807312598176	285.69	304.69	278.64	455.5	323.35	370.87	212.14	216.91	204.88	[locus_tag=BTB_RS06090] [protein=ABC transporter ATP-binding protein] [protein_id=WP_000854346.1] [location=1201963..1203006] [gbkey=CDS]
lcl|NC_018877.1_cds_WP_000124454.1_109	E	WT	1205.37976217897	1613.57149653465	1409.47562935681	-0.421053518760167	0.0806188557130607	-5.22276724267564	1.76268898254649e-07	3.92544894764847e-06	6890.53	6642.97	7000.6	8330.94	9627.25	9276.06	6489.49	6413	6899.93	[gene=rpsS] [locus_tag=BTB_RS00680] [protein=30S ribosomal protein S19] [protein_id=WP_000124454.1] [location=129117..129395] [gbkey=CDS]
lcl|NC_018877.1_cds_WP_000038977.1_4228	E	WT	181.024494524434	241.979266907113	211.501880715773	-0.420147469487165	0.144352818215393	-2.91055952132678	0.00360782241140009	0.0264840889607221	148.56	121.9	134.42	172.66	203.32	159.68	171.81	150.27	160.01	[locus_tag=BTB_RS21710] [protein=penicillin-binding protein 2] [protein_id=WP_000038977.1] [location=complement(4278610..4280736)] [gbkey=CDS]
lcl|NC_018877.1_cds_WP_000582539.1_127	E	WT	3156.93261550254	4218.78450102488	3687.85855826371	-0.418695278407754	0.0750769891146556	-5.57687892582284	2.44872172601725e-08	6.42829994829959e-07	7129.7	6361.86	6606.8	9317.86	8840.29	8404.49	7075.68	7681.44	6460.33	[gene=map] [locus_tag=BTB_RS00770] [protein=type I methionyl aminopeptidase] [protein_id=WP_000582539.1] [location=137468..138214] [gbkey=CDS]
lcl|NC_018877.1_cds_WP_000863420.1_3915	E	WT	2501.14219646166	3340.41586725637	2920.77903185901	-0.417696149426894	0.090929916633092	-4.59360532697203	4.35652972904327e-06	7.10670117116359e-05	3234.66	3007.47	2977.91	4576.91	3967.73	3626.73	4039.8	4644.66	3745.88	[gene=pdhC] [locus_tag=BTB_RS20155] [protein=pyruvate dehydrogenase complex dihydrolipoyllysine-residue acetyltransferase] [protein_id=WP_000863420.1] [location=complement(4003754..4005043)] [gbkey=CDS]
lcl|NC_018877.1_cds_WP_000821130.1_1340	E	WT	441.77578292811	588.284109800949	515.02994636453	-0.414877836766517	0.102291759296348	-4.05582854005453	4.99568974601644e-05	0.000692409585776545	538.5	539.47	568.43	758.25	732.75	679.27	554.13	509.71	534.69	[gene=gltP] [locus_tag=BTB_RS07275] [protein=glutamate/aspartate:proton symporter GltP] [protein_id=WP_000821130.1] [location=1420658..1421932] [gbkey=CDS]
lcl|NC_018877.1_cds_WP_000036347.1_3750	E	WT	1648.14503851659	2194.15307650981	1921.1490575132	-0.413281718868812	0.083428406492239	-4.95372902642289	7.28045751248997e-07	1.44694483756493e-05	1239.38	1274.14	1275.45	1804.81	1612.86	1573.3	1218.28	1362.05	1175.01	[gene=infB] [locus_tag=BTB_RS19330] [protein=translation initiation factor IF-2] [protein_id=WP_000036347.1] [location=complement(3838150..3840216)] [gbkey=CDS]
lcl|NC_018877.1_cds_WP_001135472.1_4399	E	WT	166.233340029036	221.66763192719	193.950485978113	-0.41325365178727	0.146031742659467	-2.82988920258892	0.0046564126443052	0.0323824907403962	318.88	314.18	294.6	421.83	447.62	354.78	526.4	429.14	415.54	[gene=mreC] [locus_tag=BTB_RS22575] [protein=rod shape-determining protein MreC] [protein_id=WP_001135472.1] [location=complement(4446071..4446922)] [gbkey=CDS]
lcl|NC_018877.1_cds_WP_000712946.1_4408	E	WT	394.423662994843	523.883134447375	459.153398721109	-0.412241511849015	0.104689731523111	-3.93774542977035	8.22507871975115e-05	0.00103505435063789	492.18	460.75	503.72	664.6	635.18	614.88	367.41	432.56	344.68	[gene=hemL] [locus_tag=BTB_RS22620] [protein=glutamate-1-semialdehyde 2,1-aminomutase] [protein_id=WP_000712946.1] [location=complement(4457500..4458786)] [gbkey=CDS]
lcl|NC_018877.1_cds_WP_000245511.1_119	E	WT	2458.22955080529	3260.01393528981	2859.12174304755	-0.406636828567096	0.0913135084156976	-4.45319466552433	8.46019861163785e-06	0.000131514616849147	10676.25	10126.53	8511.32	13774.84	12827.99	11819.14	9855.42	10901.8	8809.74	[gene=rpsH] [locus_tag=BTB_RS00730] [protein=30S ribosomal protein S8] [protein_id=WP_000245511.1] [location=132904..133302] [gbkey=CDS]
lcl|NC_018877.1_cds_4986	E	WT	7234.39545957723	9586.0576034483	8410.22653151277	-0.406086879575316	0.0790431155845245	-5.13753635053856	2.78363635231447e-07	5.99692092422531e-06	11499.48	11572.39	10977.56	16329.89	14144.37	14143.62	4748.58	6888.7	5207.91	[locus_tag=BTB_RS25660] [protein=hypothetical protein] [pseudo=true] [location=complement(5011882..5012891)] [gbkey=CDS]
lcl|NC_018877.1_cds_WP_001142615.1_5272	E	WT	192.208267515551	254.557799837886	223.383033676719	-0.405342402585233	0.133056784160138	-3.04638658707842	0.00231609836423561	0.018152846183328	634.88	594.27	573.76	817.22	777.4	767.03	659.62	660.68	725.32	[gene=atpF] [locus_tag=BTB_RS27100] [protein=F0F1 ATP synthase subunit B] [protein_id=WP_001142615.1] [location=complement(5309771..5310277)] [gbkey=CDS]
lcl|NC_018877.1_cds_WP_001066673.1_4576	E	WT	1289.75415796696	1703.74695116123	1496.75055456409	-0.401561633376607	0.106699572966645	-3.76347929248168	0.000167565608130043	0.00190870709950428	4432.84	4642	4280.62	6790.63	5704.77	4946.54	4060.4	4725.52	3390.61	[locus_tag=BTB_RS23470] [protein=universal stress protein] [protein_id=WP_001066673.1] [location=4624070..4624528] [gbkey=CDS]
lcl|NC_018877.1_cds_WP_000840885.1_4353	E	WT	159.060233439876	209.269846588503	184.165040014189	-0.398346731082244	0.144972997055777	-2.74773053721848	0.00600093050528936	0.0387717534398458	133.85	139.91	151.63	185.58	190.08	178.81	147.15	136.14	149.51	[gene=aspS] [locus_tag=BTB_RS22340] [protein=aspartate--tRNA ligase] [protein_id=WP_000840885.1] [location=complement(4397651..4399426)] [gbkey=CDS]
lcl|NC_018877.1_cds_WP_000102598.1_3753	E	WT	386.841896696879	507.486902345897	447.164399521388	-0.392042997027955	0.103863608853447	-3.77459440660428	0.000160268206582691	0.00184133745898504	557.54	550.85	552.59	737.22	738.46	681.11	647.22	591.32	597.75	[gene=nusA] [locus_tag=BTB_RS19345] [protein=transcription termination/antitermination protein NusA] [protein_id=WP_000102598.1] [location=complement(3840817..3841923)] [gbkey=CDS]
lcl|NC_018877.1_cds_WP_001138362.1_4524	E	WT	533.904610325744	700.652468811305	617.278539568525	-0.391436890274687	0.103580854538162	-3.77904673619458	0.000157429877492177	0.00181939368623612	2266.51	2454.56	2383.98	3147.66	3347.89	2739.91	3126.72	3148.51	3060.7	[gene=rplT] [locus_tag=BTB_RS23210] [protein=50S ribosomal protein L20] [protein_id=WP_001138362.1] [location=complement(4573439..4573795)] [gbkey=CDS]
lcl|NC_018877.1_cds_WP_000413248.1_5297	E	WT	616.254339550759	807.587427751012	711.920883650885	-0.3912064540628	0.0974542533930341	-4.01425736119552	5.96332523326543e-05	0.000793242322975308	769.18	725.81	775.73	1008.57	1053.82	883.31	794.91	892.36	775.97	[gene=murA] [locus_tag=BTB_RS27225] [protein=UDP-N-acetylglucosamine 1-carboxyvinyltransferase] [protein_id=WP_000413248.1] [location=complement(5329176..5330465)] [gbkey=CDS]
lcl|NC_018877.1_cds_WP_000676248.1_4030	E	WT	388.158784788462	508.422066765258	448.29042577686	-0.389907829253185	0.104799945671108	-3.72049648266827	0.000198831511361365	0.00220158690233645	453.26	483.87	492.24	619.26	633.7	601.6	319.34	335.55	313.65	[locus_tag=BTB_RS20730] [protein=NCS2 family permease] [protein_id=WP_000676248.1] [location=4107945..4109234] [gbkey=CDS]
lcl|NC_018877.1_cds_WP_000888984.1_3846	E	WT	675.421997809141	883.043503387368	779.232750598254	-0.386833367538208	0.0920559434618343	-4.20215526549447	2.64385688072469e-05	0.000378348327624285	934.5	938.48	906.69	1278.65	1180.15	1136.53	1049.86	1155.96	1004.42	[gene=ftsZ] [locus_tag=BTB_RS19810] [protein=cell division protein FtsZ] [protein_id=WP_000888984.1] [location=complement(3938544..3939698)] [gbkey=CDS]
lcl|NC_018877.1_cds_WP_000377317.1_4600	E	WT	178.611571107848	233.386527329263	205.999049218555	-0.385875187062437	0.141321777763717	-2.73047221149171	0.00632436646478829	0.0403700300586486	150.84	174.49	169.82	212.56	202.39	226.03	207.51	194.17	163	[gene=ezrA] [locus_tag=BTB_RS23590] [protein=septation ring formation regulator EzrA] [protein_id=WP_000377317.1] [location=complement(4645384..4647096)] [gbkey=CDS]
lcl|NC_018877.1_cds_WP_000197138.1_1181	E	WT	3536.11116228253	4601.56395217839	4068.83755723046	-0.380347809041333	0.078389349248057	-4.8520342711068	1.22201499314191e-06	2.29271245755256e-05	1955.85	1911.9	1992.06	2712.04	2498.51	2334.1	1504.31	1556.97	1383.97	[gene=odhA] [locus_tag=BTB_RS06440] [protein=2-oxoglutarate dehydrogenase E1 component] [protein_id=WP_000197138.1] [location=complement(1270945..1273812)] [gbkey=CDS]
lcl|NC_018877.1_cds_WP_001115309.1_5055	E	WT	211.928042532315	274.579265337717	243.253653935016	-0.376016748420184	0.129435481582839	-2.90505156562911	0.00367192600011545	0.0268551931078555	827	704.99	753.86	968	968.22	993.49	1167.65	1174.1	1060.85	[locus_tag=BTB_RS26000] [protein=DUF1641 domain-containing protein] [protein_id=WP_001115309.1] [location=5083211..5083651] [gbkey=CDS]
lcl|NC_018877.1_cds_WP_000903240.1_4179	E	WT	1735.22449476223	2247.82799124566	1991.52624300395	-0.373671881364708	0.077673746932305	-4.8107873782679	1.50336877414329e-06	2.74470836029018e-05	2098.36	2031	2008.58	2780.37	2598.61	2486.62	1600.92	1753.38	1556.22	[gene=gcvPA] [locus_tag=BTB_RS21470] [protein=aminomethyl-transferring glycine dehydrogenase subunit 1] [protein_id=WP_000903240.1] [location=complement(4235914..4237257)] [gbkey=CDS]
lcl|NC_018877.1_cds_WP_000068163.1_3916	E	WT	1059.35575338178	1372.25204707663	1215.8039002292	-0.373111090868428	0.097255066841618	-3.83641801898144	0.000124841843618783	0.00149058153043632	1671.3	1784.62	1691.16	2399.08	2287.44	1911.75	2865.83	3164.5	2577.11	[gene=pdhB] [locus_tag=BTB_RS20160] [protein=pyruvate dehydrogenase complex E1 component subunit beta] [protein_id=WP_000068163.1] [location=complement(4005137..4006114)] [gbkey=CDS]
lcl|NC_018877.1_cds_WP_000645827.1_599	E	WT	580.412732007148	751.039598056692	665.72616503192	-0.372649584470716	0.0926256389449688	-4.02317963703458	5.7417668293578e-05	0.00076634221251092	877.79	867.51	874.55	1165.52	1103.85	1085.35	890.74	908.39	849.55	[gene=bdhA] [locus_tag=BTB_RS03420] [protein=(R,R)-butanediol dehydrogenase] [protein_id=WP_000645827.1] [location=691216..692268] [gbkey=CDS]
lcl|NC_018877.1_cds_WP_000159737.1_95	E	WT	933.575422954191	1208.05806177774	1070.81674236597	-0.372205709642875	0.0848065220869159	-4.38888071911983	1.13935535939131e-05	0.000175735589285104	4101.5	3997.94	4224.93	4956.8	5697.21	5146.42	4641.77	5166.65	4688.89	[gene=rplL] [locus_tag=BTB_RS00610] [protein=50S ribosomal protein L7/L12] [protein_id=WP_000159737.1] [location=112385..112744] [gbkey=CDS]
lcl|NC_018877.1_cds_WP_001232668.1_4549	E	WT	716.796657090323	925.598144776182	821.197400933253	-0.37002042473186	0.106318711550616	-3.48029447813333	0.000500862935990615	0.00502115566921318	662.68	633.65	642.03	953.44	781.58	738.97	990.85	1188.84	966.18	[gene=pyk] [locus_tag=BTB_RS23335] [protein=pyruvate kinase] [protein_id=WP_001232668.1] [location=complement(4599849..4601606)] [gbkey=CDS]
lcl|NC_018877.1_cds_WP_001029617.1_103	E	WT	16320.4713030736	21042.6040277637	18681.5376654187	-0.366725904224737	0.0822603406476167	-4.45811312398646	8.26842653729083e-06	0.00012903953855835	22271.17	20951.11	22082.44	30692.48	27486.16	25093.84	27620.22	31619.83	25133.18	[gene=tuf] [locus_tag=BTB_RS00650] [protein=elongation factor Tu] [protein_id=WP_001029617.1] [location=124695..125882] [gbkey=CDS]
lcl|NC_018877.1_cds_WP_000944957.1_4390	E	WT	658.005564016679	843.527789601345	750.766676809012	-0.359702745453695	0.0890492814611904	-4.0393671858033	5.35956060657848e-05	0.000735131427144536	3597.48	3436.14	3712.97	4357.74	4659.02	4627.68	3542.86	4231.43	3914.2	[gene=rpmA] [locus_tag=BTB_RS22530] [protein=50S ribosomal protein L27] [protein_id=WP_000944957.1] [location=complement(4439672..4439962)] [gbkey=CDS]
lcl|NC_018877.1_cds_WP_000692450.1_3687	E	WT	742.962964239237	953.269524061749	848.116244150493	-0.359662363648423	0.092723283734943	-3.87887862854973	0.000104939093537091	0.00128388446537355	1023.88	944.34	897.87	1298.32	1169.13	1167.93	922.37	1024.49	857.99	[gene=dapG] [locus_tag=BTB_RS19015] [protein=aspartate kinase] [protein_id=WP_000692450.1] [location=complement(3783410..3784642)] [gbkey=CDS]
lcl|NC_018877.1_cds_WP_000609803.1_4098	E	WT	888.537025469493	1138.88604600753	1013.71153573851	-0.358746198377256	0.0891326263303964	-4.02485838403839	5.700961239358e-05	0.00076634221251092	1376.26	1187.51	1213.65	1657.79	1629.05	1500.89	1145.98	1240.58	1127.13	[locus_tag=BTB_RS21070] [protein=M20/M25/M40 family metallo-hydrolase] [protein_id=WP_000609803.1] [location=complement(4171136..4172254)] [gbkey=CDS]
lcl|NC_018877.1_cds_WP_000259555.1_288	E	WT	8760.56319771531	11218.637765105	9989.60048141017	-0.356858426755356	0.0777509108171024	-4.58976522596388	4.43744830198061e-06	7.20903486436522e-05	9091.03	8982.7	8827.85	12376.03	11271.37	10428.21	6665.75	7011.95	6175.07	[gene=pruA] [locus_tag=BTB_RS01785] [protein=L-glutamate gamma-semialdehyde dehydrogenase] [protein_id=WP_000259555.1] [location=335591..337138] [gbkey=CDS]
lcl|NC_018877.1_cds_WP_000109099.1_532	E	WT	5034.6405032422	6445.3528841025	5739.99669367235	-0.35625736044634	0.0935384649400292	-3.8086723004782	0.000139714974315482	0.00162660719492486	4571.81	5415.8	4774.41	6859.01	5642.02	6199.39	4049.46	4976.27	4606.29	[locus_tag=BTB_RS03095] [protein=L-lactate permease] [protein_id=WP_000109099.1] [location=complement(618068..619687)] [gbkey=CDS]
lcl|NC_018877.1_cds_WP_001192617.1_1538	E	WT	725.545465478364	924.479467043435	825.012466260899	-0.351532286276549	0.0931485455253829	-3.77388916052111	0.000160722189911408	0.00184133745898504	571.16	550.55	586.2	769.56	675.12	708.2	562.19	566.07	499.44	[locus_tag=BTB_RS08255] [protein=chemotaxis protein CheA] [protein_id=WP_001192617.1] [location=1611243..1613261] [gbkey=CDS]
lcl|NC_018877.1_cds_WP_000369686.1_72	E	WT	228.999104577808	290.529115042432	259.76410981012	-0.342801880430876	0.128840774873016	-2.66066298319564	0.00779869731637803	0.0480031617424263	254.95	241.68	229.39	323.3	311.42	276.24	352.15	313.73	321.02	[gene=lysS] [locus_tag=BTB_RS00425] [protein=lysine--tRNA ligase] [protein_id=WP_000369686.1] [location=80162..81661] [gbkey=CDS]
lcl|NC_018877.1_cds_WP_000042669.1_3762	E	WT	365.5551625701	463.474243595946	414.514703083023	-0.34151002549809	0.112614491448461	-3.03255843102914	0.00242490146175428	0.0187740417859257	816.9	823.5	763.31	1083.19	1027.2	904.28	1038.46	1008.16	925.43	[gene=pyrH] [locus_tag=BTB_RS19390] [protein=UMP kinase] [protein_id=WP_000042669.1] [location=complement(3853694..3854416)] [gbkey=CDS]
lcl|NC_018877.1_cds_WP_000026896.1_4979	E	WT	528.667104467301	668.039097231719	598.35310084951	-0.340292666156298	0.102149300044882	-3.33132646045329	0.00086433172954169	0.00811898335522099	2095.61	2106.92	2337.57	2909.99	2670.57	2600.33	2699.24	2942.49	2647.93	[gene=gcvH] [locus_tag=BTB_RS25625] [protein=glycine cleavage system protein GcvH] [protein_id=WP_000026896.1] [location=complement(5007666..5008049)] [gbkey=CDS]
lcl|NC_018877.1_cds_WP_000258267.1_1116	E	WT	350.209730327282	443.470902517482	396.840316422382	-0.337143365978048	0.111783474874303	-3.0160394133136	0.0025609996867489	0.0196740363532416	1364.68	1536.85	1301.27	1755.71	1751	1762.5	1219.24	1194.34	1239.94	[gene=spx] [locus_tag=BTB_RS06115] [protein=transcriptional regulator Spx] [protein_id=WP_000258267.1] [location=1208322..1208717] [gbkey=CDS]
lcl|NC_018877.1_cds_WP_001018577.1_3763	E	WT	1254.97103424759	1583.54630147743	1419.25866786251	-0.336147932189964	0.0824201749229859	-4.07846661941768	4.53337096821542e-05	0.000630536228701962	2199.85	2216.92	2298.72	2905.57	2876.83	2606.55	2758.48	2775.96	2409.94	[locus_tag=BTB_RS19395] [protein=elongation factor Ts] [protein_id=WP_001018577.1] [location=complement(3854483..3855370)] [gbkey=CDS]
lcl|NC_018877.1_cds_WP_000343772.1_4987	E	WT	5067.82009010407	6397.61283054285	5732.71646032346	-0.336096130415736	0.0768982397709634	-4.37066090741189	1.23871032596195e-05	0.000188855682004352	6489.63	7065.91	6561.59	8810.86	7882.77	8439.81	2766.14	3744.29	3349.43	[locus_tag=BTB_RS25665] [protein=L-lactate dehydrogenase] [protein_id=WP_000343772.1] [location=complement(5012914..5014110)] [gbkey=CDS]
lcl|NC_018877.1_cds_WP_000863460.1_3782	E	WT	608.850818258862	762.772429131246	685.811623695054	-0.327945388712356	0.119555463562038	-2.74303974859487	0.00608733164324924	0.0391088859543598	774.36	633.09	737.56	1040.48	836.67	777.39	908.05	935.7	784.41	[locus_tag=BTB_RS19490] [protein=signal recognition particle protein] [protein_id=WP_000863460.1] [location=complement(3872024..3873373)] [gbkey=CDS]
lcl|NC_018877.1_cds_WP_001047685.1_300	E	WT	439.41370930581	551.109637514029	495.261673409919	-0.327643464075909	0.108630259409602	-3.01613441647502	0.00256019738566048	0.0196740363532416	484.94	490.91	486.57	668.22	596.74	549.41	503.28	494.74	501.02	[gene=gatB] [locus_tag=BTB_RS01845] [protein=Asp-tRNA(Asn)/Glu-tRNA(Gln) amidotransferase subunit GatB] [protein_id=WP_001047685.1] [location=345988..347415] [gbkey=CDS]
lcl|NC_018877.1_cds_WP_000436780.1_4998	E	WT	868.570096748476	1086.47454891736	977.522322832919	-0.321626142358283	0.0836126795378494	-3.84661924645879	0.000119758857392995	0.00144293042767731	1492.63	1552.13	1452.22	1760.91	1918.15	1892.41	837.17	957.18	982.52	[locus_tag=BTB_RS25720] [protein=proline dehydrogenase] [protein_id=WP_000436780.1] [location=complement(5024118..5025035)] [gbkey=CDS]
lcl|NC_018877.1_cds_WP_001286147.1_5427	E	WT	310.412329296452	387.241394380458	348.826861838455	-0.320689992788658	0.112432394940042	-2.85229175238753	0.00434052423018396	0.0306153701929702	381.71	345.89	365.7	452.23	462.27	435.24	372.41	414.99	363.72	[gene=dnaB] [locus_tag=BTB_RS27905] [protein=replicative DNA helicase] [protein_id=WP_001286147.1] [location=complement(5481601..5482950)] [gbkey=CDS]
lcl|NC_018877.1_cds_WP_000107420.1_45	E	WT	311.338575622809	389.317725225799	350.328150424304	-0.318501172087322	0.11569275660492	-2.75299147011402	0.00590534348507783	0.0383750517620468	515.4	563.7	472.2	635.01	642.67	642.6	723.16	714.59	682.57	[locus_tag=BTB_RS00280] [protein=ribose-phosphate diphosphokinase] [protein_id=WP_000107420.1] [location=52124..53077] [gbkey=CDS]
lcl|NC_018877.1_cds_WP_000115178.1_3772	E	WT	1763.40852759046	2191.92126973526	1977.66489866286	-0.315037442017217	0.0847255745353366	-3.71832759759951	0.000200546088908389	0.00221438634103859	3257.22	2749.05	3278.52	3609.87	4017.24	3800.68	1673.95	1848.2	1707.13	[gene=sucD] [locus_tag=BTB_RS19440] [protein=succinate--CoA ligase subunit alpha] [protein_id=WP_000115178.1] [location=complement(3864877..3865779)] [gbkey=CDS]
lcl|NC_018877.1_cds_WP_000670374.1_3922	E	WT	367.931108052913	456.02503672716	411.978072390037	-0.309292243972513	0.108419458274682	-2.85273740428511	0.00433444226937674	0.0306153701929702	362.05	351.91	334.85	451.64	432.12	402.15	511.87	492.15	501.57	[locus_tag=BTB_RS20190] [protein=ribonuclease J] [protein_id=WP_000670374.1] [location=4010216..4011883] [gbkey=CDS]
lcl|NC_018877.1_cds_WP_000715346.1_4830	E	WT	7509.74503898859	9294.12279501205	8401.93391700032	-0.307600807955409	0.0674832412381054	-4.55818070252556	5.15986344742209e-06	8.34844845125762e-05	12887.32	12508.1	12383.47	16036.47	15592.27	14634.86	10074.24	12540.88	10680.67	[locus_tag=BTB_RS24745] [protein=L-lactate dehydrogenase] [protein_id=WP_000715346.1] [location=complement(4867241..4868185)] [gbkey=CDS]
lcl|NC_018877.1_cds_WP_000729314.1_680	E	WT	1358.92347820363	1679.51964139422	1519.22155979893	-0.306176433788748	0.103310347091599	-2.96365700443615	0.00304006933321951	0.0227374242205324	3912.96	3425.96	3382.43	5067.48	4033.77	3984.94	3437.84	3798.5	3197.74	[gene=qoxC] [locus_tag=BTB_RS03830] [protein=cytochrome aa3 quinol oxidase subunit III] [protein_id=WP_000729314.1] [location=complement(760863..761465)] [gbkey=CDS]
lcl|NC_018877.1_cds_WP_001118824.1_4967	E	WT	1396.84811594284	1723.85538982334	1560.35175288309	-0.303394713671806	0.0902326493413022	-3.3623606963398	0.000772791067832965	0.00734614818438819	1642.36	1605.66	1502.94	2136.36	1901.74	1758.91	1834.55	1975.88	1678.51	[gene=sufB] [locus_tag=BTB_RS25565] [protein=Fe-S cluster assembly protein SufB] [protein_id=WP_001118824.1] [location=complement(4996912..4998309)] [gbkey=CDS]
lcl|NC_018877.1_cds_WP_000655457.1_58	E	WT	443.53383497826	543.51922057203	493.526527775145	-0.293734660938065	0.107000102972779	-2.7451811052256	0.00604775125599507	0.0389176720434488	487.02	501.63	484.39	652.56	578.92	554.19	660.1	704.7	671.53	[gene=tilS] [locus_tag=BTB_RS00355] [protein=tRNA lysidine(34) synthetase TilS] [protein_id=WP_000655457.1] [location=67135..68565] [gbkey=CDS]
lcl|NC_018877.1_cds_WP_000111485.1_3764	E	WT	2111.70071613175	2559.62688177974	2335.66379895574	-0.278296975559277	0.0740798380990507	-3.75671684361906	0.000172157101399098	0.00194424715084337	4917.6	4562.13	4821.05	5940.15	5656.14	5554.15	6215.22	6293.77	5723.21	[gene=rpsB] [locus_tag=BTB_RS19400] [protein=30S ribosomal protein S2] [protein_id=WP_000111485.1] [location=complement(3855474..3856175)] [gbkey=CDS]
lcl|NC_018877.1_cds_WP_000054582.1_4261	E	WT	870.508205230958	1050.99882141473	960.753513322845	-0.270219637911903	0.0946256419662589	-2.85567032674142	0.0042946080635486	0.0303996899355476	2849.99	3444.34	3017.54	3676.15	3698.78	3763.53	2893.16	3179.74	2916.61	[locus_tag=BTB_RS21880] [protein=GatB/YqeY domain-containing protein] [protein_id=WP_000054582.1] [location=complement(4311436..4311879)] [gbkey=CDS]
lcl|NC_018877.1_cds_WP_000840670.1_512	E	WT	944.928288700097	1134.95687455483	1039.94258162747	-0.265312131326812	0.0924163352482457	-2.8708358821429	0.00409388011529057	0.0291873035557767	530.39	499.04	500.32	667.96	570.34	578.2	382.32	431.3	387.1	[locus_tag=BTB_RS03000] [protein=formate dehydrogenase subunit alpha] [protein_id=WP_000840670.1] [location=592096..595032] [gbkey=CDS]
lcl|NC_018877.1_cds_WP_001020790.1_3773	E	WT	2709.85715385492	3251.70789658113	2980.78252521803	-0.263106747752279	0.0715419626667663	-3.67765627255431	0.000235386865221839	0.00257755119817505	3817.9	3668.35	3610.89	4578.53	4374.01	4221.31	2080.28	2120.17	2046.56	[gene=sucC] [locus_tag=BTB_RS19445] [protein=ADP-forming succinate--CoA ligase subunit beta] [protein_id=WP_001020790.1] [location=complement(3865799..3866959)] [gbkey=CDS]
lcl|NC_018877.1_cds_WP_001219409.1_4574	E	WT	1456.96992792662	1744.94173113892	1600.95582953277	-0.260704934027847	0.0970405561231378	-2.68655647126579	0.00721927436509126	0.0452653997847097	2104.14	2019.69	1984.76	2766.58	2292.98	2171.39	1692.32	1998	1632.56	[gene=ald] [locus_tag=BTB_RS23460] [protein=alanine dehydrogenase] [protein_id=WP_001219409.1] [location=complement(4621784..4622917)] [gbkey=CDS]
lcl|NC_018877.1_cds_WP_001291830.1_4467	E	WT	1485.4889924828	1773.75834208273	1629.62366728276	-0.256424428357256	0.0802558168666478	-3.19508838572197	0.00139788023550502	0.0118909812307766	3220.49	2994.65	3054.04	3849.44	3675.8	3423.1	2316.49	2603.46	2186.19	[gene=sdhB] [locus_tag=BTB_RS22925] [protein=succinate dehydrogenase iron-sulfur subunit] [protein_id=WP_001291830.1] [location=complement(4514711..4515472)] [gbkey=CDS]
lcl|NC_018877.1_cds_WP_000472289.1_4419	E	WT	2295.34499226115	2727.74028278413	2511.54263752264	-0.249083641270564	0.0819628827079298	-3.03898097579315	0.00237379844044933	0.0185231043660259	2935.5	2910.45	2813.98	3683.19	3382.99	3113.32	3258.87	3236	2899.3	[gene=clpX] [locus_tag=BTB_RS22675] [protein=ATP-dependent Clp protease ATP-binding subunit ClpX] [protein_id=WP_000472289.1] [location=complement(4469886..4471145)] [gbkey=CDS]
lcl|NC_018877.1_cds_WP_001085872.1_92	E	WT	5243.56158511627	6070.01354808989	5656.78756660308	-0.211595998156718	0.0706138561836482	-2.99652234833928	0.0027307822084129	0.0207372043566068	20297.24	18217.06	20005.76	22885.74	22513.58	21633.81	21872.09	22506.48	18800.58	[gene=rplK] [locus_tag=BTB_RS00595] [protein=50S ribosomal protein L11] [protein_id=WP_001085872.1] [location=110290..110715] [gbkey=CDS]

## Sheet: WT < E
gene_id	sampleA	sampleB	baseMeanA	baseMeanB	baseMean	log2FoldChange	lfcSE	stat	pvalue	padj	E1	E2	E3	WT1	WT2	WT3	rho1	rho2	rho3	annot
lcl|NC_018877.1_cds_WP_001227879.1_1037	E	WT	69.7114146688777	0	34.8557073344388	8.45303042789369	1.20596060209683	7.00937527577289	2.3938457981075e-12	1.14327767996363e-10	142.66	123.23	134.51	0	0	0	124.38	153.84	117.08	[gene=cysT] [locus_tag=BTB_RS05730] [protein=sulfate ABC transporter permease subunit CysT] [protein_id=WP_001227879.1] [location=1127958..1128785] [gbkey=CDS]
lcl|NC_018877.1_cds_WP_000758702.1_1036	E	WT	67.3900964205022	0	33.6950482102511	8.40829649577109	1.20694835442104	6.96657521837748	3.24749303108757e-12	1.47966234198059e-10	107.66	104.58	91.3	0	0	0	119.55	121.74	88.8	[locus_tag=BTB_RS05725] [protein=sulfate ABC transporter substrate-binding protein] [protein_id=WP_000758702.1] [location=1126868..1127923] [gbkey=CDS]
lcl|NC_018877.1_cds_WP_000433823.1_1038	E	WT	60.3808715346552	0	30.1904357673276	8.24761094937932	1.21006158193562	6.8158605086746	9.37011819891805e-12	3.95139878090544e-10	123.91	106.33	104.62	0	0	0	90.35	104.47	105.61	[gene=cysW] [locus_tag=BTB_RS05735] [protein=sulfate ABC transporter permease subunit CysW] [protein_id=WP_000433823.1] [location=1128797..1129654] [gbkey=CDS]
lcl|NC_018877.1_cds_WP_000994261.1_430	E	WT	50.6003807926782	0	25.3001903963391	7.9977598311074	1.21695013508632	6.57197004258526	4.96538547902848e-11	1.98816040796656e-09	62.86	74.24	56.08	0	0	0	103.18	94.74	86.33	[locus_tag=BTB_RS02495] [protein=nucleotide sugar dehydrogenase] [protein_id=WP_000994261.1] [location=491836..493080] [gbkey=CDS]
lcl|NC_018877.1_cds_WP_000037050.1_431	E	WT	39.984102044318	0	19.992051022159	7.65280860537219	1.22776745580493	6.23310918463383	4.5726722280883e-10	1.56259247518466e-08	51.97	72.07	72.27	0	0	0	112.34	124.54	147.25	[locus_tag=BTB_RS02500] [protein=SDR family NAD(P)-dependent oxidoreductase] [protein_id=WP_000037050.1] [location=493077..494042] [gbkey=CDS]
lcl|NC_018877.1_cds_WP_000411392.1_4686	E	WT	71.8597398821633	0.382437732044826	36.1210888071041	7.53988436174109	1.20659306141345	6.24890412755116	4.13342526504722e-10	1.42477371744758e-08	91.09	120.48	102.55	0	1.68	0	70.36	79.28	79.56	[gene=gerHC] [locus_tag=BTB_RS24030] [protein=spore germination protein GerHC] [protein_id=WP_000411392.1] [location=4725200..4726285] [gbkey=CDS]
lcl|NC_018877.1_cds_WP_000730854.1_5007	E	WT	33.9470898694062	0	16.9735449347031	7.41779963516248	1.23274014988898	6.01732622712947	1.77321502030065e-09	5.62321947237744e-08	63.33	69.14	65.19	0	0	0	57	72.27	60.69	[locus_tag=BTB_RS25765] [protein=hypothetical protein] [protein_id=WP_000730854.1] [location=complement(5032633..5033448)] [gbkey=CDS]
lcl|NC_018877.1_cds_WP_000638088.1_4684	E	WT	118.857991141538	0.679285361880981	59.7686382517097	7.37404343711525	1.04157198606691	7.07972519975351	1.44440596253846e-12	7.15703154437806e-11	96.43	111.01	87.72	1.64	0	0	101.83	89.35	88.08	[locus_tag=BTB_RS24020] [protein=spore germination protein GerIA] [protein_id=WP_000638088.1] [location=4722199..4724112] [gbkey=CDS]
lcl|NC_018877.1_cds_WP_000167564.1_609	E	WT	24.4620221664082	0	12.2310110832041	6.94844897201589	1.2546717357421	5.53806129051443	3.05838239669332e-08	7.77142809005919e-07	115.51	155.15	124.39	0	0	0	90.4	136.4	154.11	[locus_tag=BTB_RS03470] [protein=hypothetical protein] [protein_id=WP_000167564.1] [location=700266..700559] [gbkey=CDS]
lcl|NC_018877.1_cds_WP_000587611.1_4897	E	WT	44.5951355000647	0.339642680940491	22.4673890905026	6.84568671785207	1.22008427565082	5.61083103394676	2.01357295218866e-08	5.39311025842964e-07	43.65	36.88	42.4	0.91	0	0	30.17	35.55	45.81	[locus_tag=BTB_RS25210] [protein=terminase large subunit] [protein_id=WP_000587611.1] [location=complement(4943428..4945152)] [gbkey=CDS]
lcl|NC_018877.1_cds_WP_000513159.1_3527	E	WT	20.6508637108623	0	10.3254318554311	6.69921200424785	1.26575046379292	5.29267987322963	1.20536815124003e-07	2.76189557891069e-06	24.21	21.32	21.57	0	0	0	18.91	19.34	23.75	[locus_tag=BTB_RS18195] [protein=AMP-binding protein] [protein_id=WP_000513159.1] [location=complement(3613807..3615270)] [gbkey=CDS]
lcl|NC_018877.1_cds_WP_001119327.1_4886	E	WT	37.0361066324491	0.359325685362071	18.6977161589056	6.57774915579489	1.22787015304151	5.35703969959802	8.45965378856627e-08	2.0284612216171e-06	16.97	16.27	18.62	0	0	0.5	19.91	21.9	14.91	[locus_tag=BTB_RS25155] [protein=phage tail tape measure protein] [protein_id=WP_001119327.1] [location=complement(4933907..4937299)] [gbkey=CDS]
lcl|NC_018877.1_cds_WP_000049082.1_4685	E	WT	66.4313050065214	0.698968366302562	33.565136686412	6.53406331270892	1.05571309703133	6.18924150044433	6.04544033124175e-10	1.98050623744151e-08	83.15	111.21	92.1	1.43	0	1.54	75.43	71.77	83.26	[locus_tag=BTB_RS24025] [protein=GerAB/ArcD/ProY family transporter] [protein_id=WP_000049082.1] [location=4724130..4725230] [gbkey=CDS]
lcl|NC_018877.1_cds_WP_001242327.1_4992	E	WT	17.6071580080427	0	8.80357900402133	6.4693864590468	1.28459086925554	5.036145448236	4.74999684644044e-07	9.85810863837168e-06	28.59	43.17	43.68	0	0	0	68.92	65.25	55.38	[locus_tag=BTB_RS25690] [protein=MBL fold metallo-hydrolase] [protein_id=WP_001242327.1] [location=complement(5016433..5017155)] [gbkey=CDS]
lcl|NC_018877.1_cds_WP_000102854.1_610	E	WT	16.1399733513942	0	8.06998667569711	6.35038469736866	1.29078948940294	4.91976790135319	8.66468975318758e-07	1.69196207791308e-05	96.17	114.98	82.8	0	0	0	123.04	81.34	84.78	[locus_tag=BTB_RS03475] [protein=hypothetical protein] [protein_id=WP_000102854.1] [location=700581..700841] [gbkey=CDS]
lcl|NC_018877.1_cds_WP_000525424.1_4913	E	WT	31.2533525193564	0.359325685362071	15.8063391023592	6.33358427392485	1.2361356145596	5.12369694661806	2.99602389974405e-07	6.41958850734347e-06	56.92	53.08	58.42	0	0	1.93	91.65	85.58	97.96	[locus_tag=BTB_RS25285] [protein=hypothetical protein] [protein_id=WP_000525424.1] [location=complement(4952054..4952935)] [gbkey=CDS]
lcl|NC_018877.1_cds_WP_000235149.1_2562	E	WT	15.481242583338	0	7.74062129166898	6.29145071572907	1.29771075795748	4.84811478763685	1.24640276929305e-06	2.31959651524772e-05	5.4	8.15	5.64	0	0	0	4.62	6.77	7.98	[locus_tag=BTB_RS13320] [protein=phage tail tape measure protein] [protein_id=WP_000235149.1] [location=2636578..2640408] [gbkey=CDS]
lcl|NC_018877.1_cds_WP_000344360.1_4845	E	WT	29.4315209426691	0.339642680940491	14.8855818118048	6.24986551136808	1.24715396023071	5.01130230161153	5.40629070071466e-07	1.11039048381518e-05	49.69	88.49	85.24	2.52	0	0	62.11	60.48	57.41	[gene=kapD] [locus_tag=BTB_RS24950] [protein=3'-5' exonuclease KapD] [protein_id=WP_000344360.1] [location=complement(4887839..4888462)] [gbkey=CDS]
lcl|NC_018877.1_cds_WP_105559676.1_429	E	WT	53.7302348502929	0.722080412985317	27.2261576316391	6.22120121205185	1.06052762881004	5.86613780070236	4.46063122661625e-09	1.32946933701555e-07	50.43	53.15	57.83	0.99	1.15	0	89.66	85.05	95.97	[locus_tag=BTB_RS02490] [protein=glycosyltransferase] [protein_id=WP_105559676.1] [location=490266..491846] [gbkey=CDS]
lcl|NC_018877.1_cds_WP_000027306.1_883	E	WT	14.8136052443023	0	7.40680262215113	6.21665951483122	1.3005394058701	4.78006240085598	1.75240794595828e-06	3.11504264474377e-05	21.75	14.89	18.04	0	0	0	28.33	30.17	26.95	[gene=dnaB] [locus_tag=BTB_RS04960] [protein=replicative DNA helicase] [protein_id=WP_000027306.1] [location=974075..975364] [gbkey=CDS]
lcl|NC_018877.1_cds_WP_000568893.1_5323	E	WT	14.8135642839788	0	7.40678214198938	6.21631321454052	1.29908150870873	4.78516026351529	1.70850951058791e-06	3.0644939818871e-05	37.02	30.1	36.78	0	0	0	17.97	19.14	15.54	[locus_tag=BTB_RS27355] [protein=hypothetical protein] [protein_id=WP_000568893.1] [location=complement(5368523..5369200)] [gbkey=CDS]
lcl|NC_018877.1_cds_4678	E	WT	27.1968016126473	0.359325685362071	13.7780636490047	6.13510674330015	1.24408403396344	4.93142470750528	8.16320322436998e-07	1.60192760303973e-05	12.45	11.43	11.3	0	0	0.46	17.17	18.93	16.05	[locus_tag=BTB_RS23990] [protein=exosporium leader peptide-containing protein] [pseudo=true] [location=complement(4715747..4719423)] [gbkey=CDS]
lcl|NC_018877.1_cds_WP_000532218.1_4911	E	WT	26.4880812170988	0.339642680940491	13.4138619490196	6.09825786964532	1.24604030959305	4.89410962285562	9.87517854165225e-07	1.90952232873705e-05	45.2	50.36	47.12	1.78	0	0	53.99	38.78	37.03	[locus_tag=BTB_RS25275] [protein=ATP-binding protein] [protein_id=WP_000532218.1] [location=complement(4950255..4951136)] [gbkey=CDS]
lcl|NC_018877.1_cds_WP_000756303.1_1013	E	WT	25.4752360132093	0.339642680940491	12.9074393470749	6.04429328468546	1.25150189667481	4.8296317414659	1.36785789881336e-06	2.52194823762611e-05	23.7	18.7	14.91	0.74	0	0	17.25	13.92	8.95	[locus_tag=BTB_RS05610] [protein=PBP1A family penicillin-binding protein] [protein_id=WP_000756303.1] [location=1101736..1103853] [gbkey=CDS]
lcl|NC_018877.1_cds_WP_000723149.1_544	E	WT	986.69244297991	15.1200023724418	500.906222676176	6.03006892122503	0.241128978371946	25.0076492752503	5.04761530772651e-138	2.00087470798279e-134	1624.81	1662.64	1567.63	24.37	26.45	22.85	1212.85	1275.91	1172.58	[locus_tag=BTB_RS03155] [protein=L-threonine 3-dehydrogenase] [protein_id=WP_000723149.1] [location=631782..632747] [gbkey=CDS]
lcl|NC_018877.1_cds_WP_000524246.1_4896	E	WT	24.0531576151666	0.359325685362071	12.2062416502643	5.95958302260415	1.25464578717799	4.75001238079215	2.03404195023057e-06	3.55195695626167e-05	26.43	36.84	34.01	0	0	1.45	20.77	29.16	17.97	[locus_tag=BTB_RS25205] [protein=phage portal protein] [protein_id=WP_000524246.1] [location=complement(4942240..4943412)] [gbkey=CDS]
lcl|NC_018877.1_cds_543	E	WT	44.6857576205114	0.718651370724142	22.7022044956177	5.94910886329366	1.07463352154875	5.53594201558115	3.0955997562129e-08	7.8158964545401e-07	165.47	175.92	267.49	0	0	9.76	155.92	166.07	169.56	[locus_tag=BTB_RS03150] [protein=aminotransferase class I/II-fold pyridoxal phosphate-dependent enzyme] [pseudo=true] [partial=5'] [location=<631390..631737] [gbkey=CDS]
lcl|NC_018877.1_cds_WP_001260192.1_3698	E	WT	12.1288973462025	0	6.06444867310123	5.93591078233866	1.32634520784891	4.47538902181101	7.62723088678304e-06	0.000119503332945486	5.39	4.38	3.41	0	0	0	4.29	3.5	2.16	[locus_tag=BTB_RS19070] [protein=hypothetical protein] [protein_id=WP_001260192.1] [location=complement(3792846..3797231)] [gbkey=CDS]
lcl|NC_018877.1_cds_WP_000959919.1_1824	E	WT	11.520033324668	0	5.76001666233401	5.86065542559742	1.33941780155896	4.37552451428983	1.21140826028484e-05	0.000185406268099193	7.89	15.24	13.32	0	0	0	6.66	7.88	5.63	[locus_tag=BTB_RS09685] [protein=phage tail family protein] [protein_id=WP_000959919.1] [location=1887249..1888745] [gbkey=CDS]
lcl|NC_018877.1_cds_WP_000187072.1_608	E	WT	120.220886618845	2.16281219669478	61.1918494077697	5.80288303729254	0.622252973562127	9.32560113626065	1.10356225317187e-20	1.28662375634508e-18	298.5	316.77	266.78	4.84	5.63	5.24	321.28	309.42	313.83	[locus_tag=BTB_RS03465] [protein=sigma-70 family RNA polymerase sigma factor] [protein_id=WP_000187072.1] [location=699341..699988] [gbkey=CDS]
lcl|NC_018877.1_cds_WP_001168110.1_1940	E	WT	10.9068593787761	0	5.45342968938806	5.77356145863393	1.34000543497983	4.30861047867378	1.6428340866339e-05	0.00024481933531642	11.09	10.66	13.63	0	0	0	18.15	27.39	17.27	[locus_tag=BTB_RS10265] [protein=flavin monoamine oxidase family protein] [protein_id=WP_001168110.1] [location=1999952..2001415] [gbkey=CDS]
lcl|NC_018877.1_cds_WP_000540875.1_2408	E	WT	10.5525401413253	0	5.27627007066267	5.7276984131546	1.34417721207458	4.26111852046249	2.03406320605986e-05	0.000299740763896702	20.74	19.93	23.35	0	0	0	22.63	24.1	21.53	[locus_tag=BTB_RS12565] [protein=alpha/beta hydrolase] [protein_id=WP_000540875.1] [location=2491093..2491875] [gbkey=CDS]
lcl|NC_018877.1_cds_WP_000989936.1_4280	E	WT	10.4479232793952	0	5.22396163969759	5.7068912129975	1.38051147135588	4.13389626338449	3.56664510832807e-05	0.000503138121331405	9.84	28.01	44.33	0	0	0	16.61	17.69	15.81	[locus_tag=BTB_RS21975] [protein=competence protein ComE] [protein_id=WP_000989936.1] [location=complement(4330821..4331420)] [gbkey=CDS]
lcl|NC_018877.1_cds_WP_000501401.1_640	E	WT	10.1482312763822	0	5.07411563819112	5.67481602007372	1.35032036872934	4.20257010965016	2.63901474545391e-05	0.000378348327624285	12.4	14.11	13.96	0	0	0	16.74	14.85	19.46	[locus_tag=BTB_RS03635] [protein=phage major capsid protein] [protein_id=WP_000501401.1] [location=720081..721271] [gbkey=CDS]
lcl|NC_018877.1_cds_WP_001167615.1_4683	E	WT	49.7239193330172	1.03861104724305	25.3812651901301	5.52887628725776	0.887805012594797	6.2275794896657	4.73696419533472e-10	1.60489966412879e-08	84	62.95	63.54	2.79	0	1.51	80.72	71.29	71.18	[locus_tag=BTB_RS24015] [protein=homoserine O-acetyltransferase] [protein_id=WP_001167615.1] [location=complement(4720922..4722046)] [gbkey=CDS]
lcl|NC_018877.1_cds_WP_000501236.1_4432	E	WT	8.93091283654842	0	4.46545641827421	5.49260631725997	1.38145085366558	3.97596939672935	7.00931396057532e-05	0.000908003939206554	76.56	44.46	36.94	0	0	0	45.12	43.68	58.54	[locus_tag=BTB_RS22735] [protein=helix-turn-helix transcriptional regulator] [protein_id=WP_000501236.1] [location=complement(4480801..4481070)] [gbkey=CDS]
lcl|NC_018877.1_cds_WP_000043962.1_4821	E	WT	8.78086203342442	0	4.39043101671221	5.47245401266398	1.38106442868647	3.96249001783997	7.41721092497148e-05	0.000948445938922159	13.41	23.35	17.25	0	0	0	11.49	13.77	21.87	[locus_tag=BTB_RS24700] [protein=MerR family transcriptional regulator] [protein_id=WP_000043962.1] [location=complement(4851597..4852367)] [gbkey=CDS]
lcl|NC_018877.1_cds_WP_000515245.1_630	E	WT	8.68100565941028	0	4.34050282970514	5.46084008150167	1.38601103232246	3.93996869732792	8.14922417628604e-05	0.00103206148992964	30.25	31.29	15.48	0	0	0	16.5	17.57	21.58	[locus_tag=BTB_RS03585] [protein=hypothetical protein] [protein_id=WP_000515245.1] [location=713505..714041] [gbkey=CDS]
lcl|NC_018877.1_cds_1745	E	WT	8.22223340132335	0	4.11111670066167	5.37784688387292	1.39586706121876	3.85269273363139	0.000116825955092027	0.00141188440849023	18.01	13.42	8.45	0	0	0	10.13	13.18	13.92	[locus_tag=BTB_RS09285] [protein=VPS10, VPS10 domain protein] [pseudo=true] [location=complement(1819302..1820285)] [gbkey=CDS]
lcl|NC_018877.1_cds_WP_000409940.1_1623	E	WT	8.12217222569168	0	4.06108611284584	5.36283735497221	1.3999131386318	3.83083579043595	0.000127708717411259	0.00151177619656199	10.01	20.35	13.15	0	0	0	15.02	11.99	10.72	[locus_tag=BTB_RS08670] [protein=TIGR03943 family protein] [protein_id=WP_000409940.1] [location=1688156..1689040] [gbkey=CDS]
lcl|NC_018877.1_cds_WP_001075742.1_1375	E	WT	8.07226451884636	0	4.03613225942318	5.35699040426552	1.39912191791982	3.82882316090807	0.000128757480455573	0.0015190317039461	14.52	18.37	9.08	0	0	0	22.99	19.34	18.43	[locus_tag=BTB_RS07450] [protein=superoxide dismutase] [protein_id=WP_001075742.1] [location=1454328..1455242] [gbkey=CDS]
lcl|NC_018877.1_cds_WP_000790987.1_4123	E	WT	27.4102633402181	0.679285361880981	14.0447743510496	5.26588863094852	1.10128683594825	4.78157774982792	1.73924709275277e-06	3.10557453859099e-05	78.54	93.65	58.95	5.57	0	0	66.76	54.37	61.65	[locus_tag=BTB_RS21195] [protein=PRK06770 family protein] [protein_id=WP_000790987.1] [location=complement(4193496..4194059)] [gbkey=CDS]
lcl|NC_018877.1_cds_WP_000819875.1_1748	E	WT	27.8510176547286	0.764875464089652	14.3079465594091	5.26528017742058	1.09486555794917	4.80906549593465	1.51637520409574e-06	2.74470836029018e-05	31.49	21.94	27.35	0	2.22	0	16.2	11.5	16.69	[locus_tag=BTB_RS09300] [protein=multicopper oxidase family protein] [protein_id=WP_000819875.1] [location=1822882..1824522] [gbkey=CDS]
lcl|NC_018877.1_cds_2100	E	WT	7.35447371102429	0	3.67723685551214	5.20065084068348	1.42228434563981	3.65654790241258	0.000255634658088926	0.0027915586354394	5.96	8.73	13.43	0	0	0	11.63	17.15	10.21	[locus_tag=BTB_RS11050] [protein=IS110 family transposase] [pseudo=true] [location=2156140..2157377] [gbkey=CDS]
lcl|NC_018877.1_cds_WP_000027095.1_1039	E	WT	142.829760849005	3.94318666134472	73.386473755175	5.1738934919157	0.471832018262556	10.9655413190646	5.59646425296835e-28	8.87375371950662e-26	222.72	202.3	207.4	5.85	5.1	6.32	183.53	179	170.71	[gene=cysA] [locus_tag=BTB_RS05740] [protein=sulfate/molybdate ABC transporter ATP-binding protein] [protein_id=WP_000027095.1] [location=1129668..1130741] [gbkey=CDS]
lcl|NC_018877.1_cds_WP_000395713.1_4607	E	WT	7.154679042349	0	3.5773395211745	5.17158746449061	1.41703768811762	3.64957651292993	0.000262672993781175	0.00286053776744115	11.57	9.4	8.68	0	0	0	9.64	9.24	12.84	[locus_tag=BTB_RS23625] [protein=hypothetical protein] [protein_id=WP_000395713.1] [location=4652946..4654094] [gbkey=CDS]
lcl|NC_018877.1_cds_WP_000679508.1_3425	E	WT	7.15459712170198	0	3.57729856085099	5.17032853256349	1.42402302718692	3.63078997590171	0.000282555048361038	0.00306024101558239	2.53	4.53	4.56	0	0	0	4.18	2.43	5.42	[locus_tag=BTB_RS17675] [protein=PKD domain-containing protein] [protein_id=WP_000679508.1] [location=complement(3503620..3506535)] [gbkey=CDS]
lcl|NC_018877.1_cds_WP_000535922.1_3140	E	WT	190.473034857218	5.44296745831892	97.9580011577682	5.14029240470749	0.407336461994939	12.6192788623262	1.65328274448494e-36	4.36907519942552e-34	238.43	213.4	219.17	2.33	5.41	11.32	238.7	251.62	195.91	[locus_tag=BTB_RS16255] [protein=FAD-binding oxidoreductase] [protein_id=WP_000535922.1] [location=3213381..3214730] [gbkey=CDS]
lcl|NC_018877.1_cds_WP_000818046.1_3771	E	WT	7.00027735454403	0	3.50013867727201	5.13366340613433	1.43242777003014	3.58388989207207	0.000338514833627041	0.00355934429840209	18.67	8.28	11.46	0	0	0	11.46	10.85	8.48	[gene=dprA] [locus_tag=BTB_RS19435] [protein=DNA-protecting protein DprA] [protein_id=WP_000818046.1] [location=complement(3863920..3864789)] [gbkey=CDS]
lcl|NC_018877.1_cds_WP_000070250.1_5261	E	WT	6.80044172554523	0	3.40022086277261	5.10219563580093	1.45745999976571	3.50074488261848	0.000463959759105591	0.00473149969086376	15.72	6.88	4.08	0	0	0	17.23	8.69	8.63	[locus_tag=BTB_RS27045] [protein=NADH-quinone oxidoreductase subunit C] [protein_id=WP_000070250.1] [location=complement(5297845..5299065)] [gbkey=CDS]
lcl|NC_018877.1_cds_WP_000714908.1_4299	E	WT	6.80031884457471	0	3.40015942228735	5.10075050601114	1.42801382263073	3.57191956070452	0.000354374266707632	0.00369668314007646	7.46	8.66	7.2	0	0	0	8.79	10.21	6.08	[locus_tag=BTB_RS22070] [protein=alkaline phosphatase] [protein_id=WP_000714908.1] [location=complement(4345245..4346630)] [gbkey=CDS]
lcl|NC_018877.1_cds_WP_000621461.1_5260	E	WT	6.70050343088407	0	3.35025171544204	5.08531676294211	1.47228365386006	3.45403329691894	0.000552269184535485	0.00547298761874665	17.43	8.72	3.02	0	0	0	14.08	12.86	8.61	[gene=nuoD] [locus_tag=BTB_RS27040] [protein=NADH-quinone oxidoreductase subunit NuoD] [protein_id=WP_000621461.1] [location=complement(5296742..5297842)] [gbkey=CDS]
lcl|NC_018877.1_cds_WP_000312064.1_882	E	WT	6.64595811709324	0	3.32297905854662	5.06147525528478	1.44619558673782	3.49985527663098	0.000465510817214144	0.00473149969086376	18.86	8.37	9.65	0	0	0	16.72	20.55	19.58	[locus_tag=BTB_RS04955] [protein=DnaD domain protein] [protein_id=WP_000312064.1] [location=973218..974078] [gbkey=CDS]
lcl|NC_018879.1_cds_WP_000912542.1_6162	E	WT	6.64595811709324	0	3.32297905854662	5.06147525528478	1.44619558673782	3.49985527663098	0.000465510817214144	0.00473149969086376	37.6	16.67	19.24	0	0	0	12.82	19.11	12.2	[locus_tag=BTB_RS31600] [protein=hypothetical protein] [protein_id=WP_000912542.1] [location=complement(6043..6474)] [gbkey=CDS]
lcl|NC_018877.1_cds_WP_000115718.1_2409	E	WT	6.55049358808358	0	3.27524679404179	5.05963186794651	1.45396075173445	3.47989576878935	0.000501608891273567	0.00502115566921318	25.24	30.78	10.66	0	0	0	23.66	20.16	36.02	[locus_tag=BTB_RS12570] [protein=ASCH domain-containing protein] [protein_id=WP_000115718.1] [location=complement(2492379..2492846)] [gbkey=CDS]
lcl|NC_018877.1_cds_WP_001020554.1_4281	E	WT	36.0229337459716	1.12420114945172	18.5735674477116	5.05470096402582	0.906082251201529	5.5786336806873	2.4241513931516e-08	6.40622408163528e-07	53.5	72.49	80.3	0	4.41	2.05	54.83	76.92	81.44	[locus_tag=BTB_RS21980] [protein=late competence protein ComER] [protein_id=WP_001020554.1] [location=4331498..4332325] [gbkey=CDS]
lcl|NC_018877.1_cds_WP_001252626.1_1376	E	WT	6.24152637117961	0	3.12076318558981	4.97426654937158	1.45863110633308	3.4102293086815	0.000649082809554421	0.00629086615421449	5.25	10.67	10.34	0	0	0	22.64	23.06	14.05	[locus_tag=BTB_RS07455] [protein=D-alanyl-D-alanine carboxypeptidase] [protein_id=WP_001252626.1] [location=1455355..1456479] [gbkey=CDS]
lcl|NC_018877.1_cds_WP_014482143.1_4278	E	WT	144.824257819015	4.70806212543438	74.7661599722247	4.95409979363927	0.442080347357697	11.2063334713922	3.79593969818396e-29	6.26962706816717e-27	113.82	97.19	85.91	2.7	3.93	2.93	89.18	87.37	83.04	[locus_tag=BTB_RS21965] [protein=DNA internalization-related competence protein ComEC/Rec2] [protein_id=WP_014482143.1] [location=complement(4327864..4330185)] [gbkey=CDS]
lcl|NC_018877.1_cds_WP_001257538.1_2791	E	WT	6.13715527119048	0	3.06857763559524	4.9407543529928	1.46251557749101	3.37825759194224	0.000729467144673555	0.00698455981035259	12.8	5.78	9.61	0	0	0	6.4	5.68	2.03	[locus_tag=BTB_RS14485] [protein=hypothetical protein] [protein_id=WP_001257538.1] [location=complement(2861273..2862310)] [gbkey=CDS]
lcl|NC_018877.1_cds_WP_001000774.1_3581	E	WT	6.13711431086697	0	3.06855715543349	4.9398286848187	1.45622947236379	3.39220485408817	0.000693325828121135	0.00667073685114606	13	9.06	14.64	0	0	0	8.36	4.45	5.3	[gene=phnE] [locus_tag=BTB_RS18465] [protein=phosphonate ABC transporter, permease protein PhnE] [protein_id=WP_001000774.1] [location=complement(3666618..3667412)] [gbkey=CDS]
lcl|NC_018877.1_cds_WP_000511557.1_810	E	WT	6.08708372305114	0	3.04354186152557	4.92999179177595	1.46582765068854	3.36328202668315	0.000770216339805419	0.00733927300718433	10.94	17.78	24.63	0	0	0	8.2	17.47	3.9	[locus_tag=BTB_RS04600] [protein=ester cyclase] [protein_id=WP_000511557.1] [location=888204..888743] [gbkey=CDS]
lcl|NC_018877.1_cds_WP_000536156.1_2062	E	WT	6.03721697652932	0	3.01860848826466	4.92271059590813	1.46309854330696	3.36457897414181	0.000766605415289442	0.00732246714748758	24.21	13.12	15.14	0	0	0	10.09	4.3	15.35	[locus_tag=BTB_RS10860] [protein=hypothetical protein] [protein_id=WP_000536156.1] [location=complement(2108601..2109149)] [gbkey=CDS]
lcl|NC_018877.1_cds_WP_000855627.1_4782	E	WT	5.98714542838998	0	2.99357271419499	4.91180624874495	1.46769028329298	3.34662312931894	0.000818023410979961	0.00772058285982039	7.66	14.01	15.09	0	0	0	17.24	10.71	19.13	[locus_tag=BTB_RS24500] [protein=ABC transporter ATP-binding protein] [protein_id=WP_000855627.1] [location=complement(4811492..4812262)] [gbkey=CDS]
lcl|NC_018877.1_cds_WP_000868674.1_860	E	WT	5.88733001469935	0	2.94366500734967	4.89545398024371	1.48076133426714	3.30603849989543	0.000946250850473641	0.00866258448002473	14.69	8.36	4.96	0	0	0	8.81	4.69	13.63	[locus_tag=BTB_RS04850] [protein=proline racemase] [protein_id=WP_000868674.1] [location=948429..949433] [gbkey=CDS]
lcl|NC_018877.1_cds_WP_001053142.1_642	E	WT	5.88733001469935	0	2.94366500734967	4.89545398024371	1.48076133426714	3.30603849989543	0.000946250850473641	0.00866258448002473	25.77	14.66	8.7	0	0	0	5.8	14.41	11.03	[locus_tag=BTB_RS03645] [protein=hypothetical protein] [protein_id=WP_001053142.1] [location=721751..722323] [gbkey=CDS]
lcl|NC_018877.1_cds_WP_000063842.1_3727	E	WT	11.2111889887346	0.339642680940491	5.77541583483754	4.85100840111072	1.33089561600387	3.64492026480356	0.000267474715934589	0.00290484869579372	11.16	12.7	16.33	1.19	0	0	13.39	16.94	6.37	[gene=dnaB] [locus_tag=BTB_RS19215] [protein=replicative DNA helicase] [protein_id=WP_000063842.1] [location=complement(3819246..3820568)] [gbkey=CDS]
lcl|NC_018877.1_cds_WP_000289526.1_476	E	WT	5.68273389778451	0	2.84136694889226	4.83601432700783	1.53395996597088	3.15263398934079	0.00161804544706805	0.0134746473785247	1.71	13.89	15.39	0	0	0	14.1	9.56	13.41	[locus_tag=BTB_RS02815] [protein=GNAT family N-acetyltransferase] [protein_id=WP_000289526.1] [location=548306..549169] [gbkey=CDS]
lcl|NC_018877.1_cds_WP_000526232.1_2165	E	WT	5.63299003223323	0	2.81649501611661	4.82990735051777	1.5205235883832	3.17647643707618	0.00149075899341007	0.0125198488344863	14.51	4.92	2.72	0	0	0	11.79	10.63	9.49	[locus_tag=BTB_RS11365] [protein=glycosyltransferase] [protein_id=WP_000526232.1] [location=2215443..2216663] [gbkey=CDS]
lcl|NC_018877.1_cds_WP_000551103.1_4872	E	WT	5.67826013213303	0	2.83913006606651	4.81821178995737	1.49452565333415	3.22390704984447	0.00126454437882217	0.0110697193795112	9.51	9.66	24.09	0	0	0	39.23	17.09	11.88	[locus_tag=BTB_RS25085] [protein=hypothetical protein] [protein_id=WP_000551103.1] [location=complement(4923672..4924292)] [gbkey=CDS]
lcl|NC_018878.1_cds_WP_000933829.1_6031	E	WT	5.52845509095007	0	2.76422754547503	4.79026149587154	1.49639079800113	3.20121020676573	0.00136851655704037	0.0117254630351736	31.19	11.27	19.51	0	0	0	15.6	13.84	14.84	[locus_tag=BTB_RS30985] [protein=hypothetical protein] [protein_id=WP_000933829.1] [location=395136..395561] [gbkey=CDS]
lcl|NC_018877.1_cds_WP_000350865.1_4669	E	WT	10.7024680634788	0.359325685362071	5.53089687442045	4.78117727708058	1.3372128059621	3.57547972601162	0.000349586267841678	0.00365635874861322	20.65	15.39	23.25	0	0	1.98	10.33	11	13.51	[gene=glcU] [locus_tag=BTB_RS23945] [protein=glucose uptake protein GlcU] [protein_id=WP_000350865.1] [location=complement(4708983..4709840)] [gbkey=CDS]
lcl|NC_018877.1_cds_WP_001148168.1_613	E	WT	5.42851679628891	0	2.71425839814446	4.77011320501773	1.49754342175158	3.18529208284221	0.00144607974355652	0.0121962980924639	14.2	6.41	7.1	0	0	0	15.38	12.6	11.26	[locus_tag=BTB_RS03490] [protein=hypothetical protein] [protein_id=WP_001148168.1] [location=701722..702657] [gbkey=CDS]
lcl|NC_018877.1_cds_WP_000595173.1_3119	E	WT	5.42847583596541	0	2.7142379179827	4.76920362091548	1.48626713232476	3.20884686015742	0.00133268453455717	0.0114593524836977	13.56	9.45	10.91	0	0	0	4.36	3.1	4.15	[locus_tag=BTB_RS16145] [protein=ABC transporter ATP-binding protein] [protein_id=WP_000595173.1] [location=complement(3186361..3187122)] [gbkey=CDS]
lcl|NC_018877.1_cds_WP_000739615.1_880	E	WT	5.32853754130425	0	2.66426877065213	4.74904505356016	1.49219679150957	3.18258629195672	0.00145966013012723	0.0122846979953807	25.71	20.9	16.54	0	0	0	30.3	8.8	13.11	[locus_tag=BTB_RS04945] [protein=(deoxy)nucleoside triphosphate pyrophosphohydrolase] [protein_id=WP_000739615.1] [location=969404..969805] [gbkey=CDS]
lcl|NC_018877.1_cds_WP_000546782.1_592	E	WT	10.352663552003	0.359325685362071	5.35599461868255	4.74537359441937	1.33937639392483	3.54297239815748	0.00039564411024918	0.00411636024416732	10.94	12.13	10.07	0	0	1.14	25.35	25.42	25.54	[gene=rbsA] [locus_tag=BTB_RS03390] [protein=ribose ABC transporter ATP-binding protein RbsA] [protein_id=WP_000546782.1] [location=682314..683798] [gbkey=CDS]
lcl|NC_018877.1_cds_WP_001104676.1_1624	E	WT	5.23311397261809	0	2.61655698630905	4.74450310042756	1.55010963818004	3.06075324194358	0.00220780966634669	0.0174685778790384	13.42	21.83	2.52	0	0	0	10.07	1.79	12.77	[locus_tag=BTB_RS08675] [protein=class I SAM-dependent methyltransferase] [protein_id=WP_001104676.1] [location=1689153..1689812] [gbkey=CDS]
lcl|NC_018877.1_cds_WP_000573850.1_2463	E	WT	5.17409489317578	0	2.58704744658789	4.69691480855081	1.50266158672675	3.12573027090025	0.0017736414973272	0.0145865454261515	6.11	3.55	4.91	0	0	0	3.27	1.39	4.36	[locus_tag=BTB_RS12815] [protein=LPXTG cell wall anchor domain-containing protein] [protein_id=WP_000573850.1] [location=2549824..2551515] [gbkey=CDS]
lcl|NC_018877.1_cds_WP_000678074.1_1024	E	WT	9.99830335422875	0.382437732044826	5.19037054313679	4.69689630081694	1.34654684173362	3.488104650537	0.000486457639150294	0.00490666178522078	5.1	7.38	5.75	0	0.7	0	12.33	9.06	14.97	[locus_tag=BTB_RS05665] [protein=YhgE/Pip domain-containing protein] [protein_id=WP_000678074.1] [location=1116484..1119087] [gbkey=CDS]
lcl|NC_018877.1_cds_WP_001126743.1_4446	E	WT	5.07419755883813	0	2.53709877941906	4.6765014874191	1.5223529113827	3.07189052712594	0.0021270771916884	0.016897262500707	12.66	5.72	4.75	0	0	0	7.38	4.49	8.03	[gene=gerM] [locus_tag=BTB_RS22820] [protein=spore germination protein GerM] [protein_id=WP_001126743.1] [location=complement(4495371..4496420)] [gbkey=CDS]
lcl|NC_018877.1_cds_WP_014482038.1_2527	E	WT	5.02416697102229	0	2.51208348551115	4.66453698035497	1.5075556850712	3.09410592692945	0.0019740699112213	0.0159698227103698	11.02	10.45	8.27	0	0	0	12.4	1.47	15.73	[locus_tag=BTB_RS13140] [protein=ATP-binding protein] [protein_id=WP_014482038.1] [location=2613844..2614647] [gbkey=CDS]
lcl|NC_018877.1_cds_WP_000508213.1_813	E	WT	5.02412601069879	0	2.51206300534939	4.66361408032075	1.51118444463355	3.08606543488585	0.0020282418195164	0.0163413629523639	4.68	7.6	6.58	0	0	0	4.38	5.6	8.34	[locus_tag=BTB_RS04615] [protein=MFS transporter] [protein_id=WP_000508213.1] [location=891233..892495] [gbkey=CDS]
lcl|NC_018877.1_cds_WP_001202719.1_743	E	WT	4.96966261755497	0	2.48483130877749	4.63153920440744	1.51961501103983	3.04783722900857	0.00230494740714874	0.0181285942895587	6.27	3.4	7.06	0	0	0	8.62	4.17	8.2	[gene=spoVR] [locus_tag=BTB_RS04265] [protein=stage V sporulation protein SpoVR] [protein_id=WP_001202719.1] [location=829614..831026] [gbkey=CDS]
lcl|NC_018877.1_cds_WP_001189938.1_545	E	WT	9.68034764569831	0.339642680940491	5.0099951633194	4.6206379036509	1.38481030760355	3.336657647824	0.000847923247784303	0.00798377138768878	31.42	14.19	62.88	3.71	0	0	28.8	33.46	24.91	[locus_tag=BTB_RS03160] [protein=NUDIX hydrolase] [protein_id=WP_001189938.1] [location=632807..633229] [gbkey=CDS]
lcl|NC_018877.1_cds_WP_000665907.1_4146	E	WT	4.91967299006264	0	2.45983649503132	4.61985250936103	1.51758781400475	3.04420770035688	0.00233294013717016	0.0182401867923915	7.96	6.47	10.76	0	0	0	11.95	10.18	10.23	[gene=spoIIIAA] [locus_tag=BTB_RS21305] [protein=stage III sporulation protein AA] [protein_id=WP_000665907.1] [location=complement(4213885..4214811)] [gbkey=CDS]
lcl|NC_018877.1_cds_WP_000792498.1_4258	E	WT	4.82424942137648	0	2.41212471068824	4.61900164570886	1.53551640515331	3.00810960417429	0.00262878310666722	0.0201167880981252	4.92	10	4.16	0	0	0	9.23	5.9	3.51	[gene=yqfD] [locus_tag=BTB_RS21865] [protein=sporulation protein YqfD] [protein_id=WP_000792498.1] [location=complement(4308594..4309793)] [gbkey=CDS]
lcl|NC_018877.1_cds_WP_000200543.1_4081	E	WT	4.81973469540149	0	2.40986734770074	4.5974470150136	1.51929865896288	3.02603243140619	0.00247785723888642	0.0191466395612978	6.36	6.2	7.16	0	0	0	6.68	9.14	4.54	[locus_tag=BTB_RS20985] [protein=acetylornithine transaminase] [protein_id=WP_000200543.1] [location=complement(4153748..4154908)] [gbkey=CDS]
lcl|NC_018877.1_cds_WP_001045406.1_617	E	WT	4.76974506790916	0	2.38487253395458	4.58568260346198	1.52520507032876	3.00660068122742	0.00264186551337818	0.0201779477746264	11.58	16.48	16.3	0	0	0	19.54	11.56	10.33	[locus_tag=BTB_RS03515] [protein=IDEAL domain-containing protein] [protein_id=WP_001045406.1] [location=705325..705834] [gbkey=CDS]
lcl|NC_018877.1_cds_WP_000835777.1_4434	E	WT	8.98529430904522	0.382437732044826	4.68386602054503	4.54802908967155	1.36652017830031	3.32818289981524	0.000874144563175715	0.00817242700101069	18.66	30.34	18.38	0	2.88	0	24.49	31.68	26.63	[locus_tag=BTB_RS22750] [protein=hypothetical protein] [protein_id=WP_000835777.1] [location=complement(4482737..4483369)] [gbkey=CDS]
lcl|NC_018877.1_cds_WP_000434728.1_337	E	WT	4.56982751826334	0	2.28491375913167	4.53723376796896	1.56769145351695	2.89421349959532	0.00380109612591659	0.027511468146733	2.33	9.48	5.25	0	0	0	8.75	14.91	4.99	[locus_tag=BTB_RS02030] [protein=hypothetical protein] [protein_id=WP_000434728.1] [location=386035..387300] [gbkey=CDS]
lcl|NC_018877.1_cds_WP_001137510.1_646	E	WT	33.3292783165688	1.42104877928788	17.3751635479283	4.53061826421316	0.807024226025787	5.6139804953865	1.97724511799982e-08	5.36835592311733e-07	11.41	11.25	14.41	0.74	0.43	0.4	8.3	9.95	9.63	[locus_tag=BTB_RS03665] [protein=hypothetical protein] [protein_id=WP_001137510.1] [location=725679..729947] [gbkey=CDS]
lcl|NC_018877.1_cds_WP_000716675.1_3102	E	WT	16.5896342368842	0.741763417406897	8.66569882714552	4.5192686408708	1.13871631986528	3.96873967820667	7.22537611493022e-05	0.000930370620233526	17.67	22.57	26.99	0	1.56	1.45	33.13	25.2	14.41	[locus_tag=BTB_RS16055] [protein=serine hydrolase] [protein_id=WP_000716675.1] [location=complement(3166577..3167746)] [gbkey=CDS]
lcl|NC_018877.1_cds_WP_000631955.1_2564	E	WT	8.68096469908677	0.339642680940491	4.51030369001363	4.49927373517359	1.37240690573741	3.27838173676057	0.00104404101678372	0.0093845319513167	4.87	6.6	3.65	0.57	0	0	2.43	3.89	4.25	[locus_tag=BTB_RS13330] [protein=peptidase S74] [protein_id=WP_000631955.1] [location=2641084..2643813] [gbkey=CDS]
lcl|NC_018877.1_cds_2099	E	WT	4.46545641827421	0	2.23272820913711	4.49263887721737	1.55238081500243	2.89403143468397	0.00380330084369568	0.027511468146733	13.03	7.57	6.29	0	0	0	15.36	17.85	25.25	[locus_tag=BTB_RS33000] [protein=recombinase family protein] [pseudo=true] [location=2155191..2155983] [gbkey=CDS]
lcl|NC_018877.1_cds_WP_000338271.1_631	E	WT	24.1032291633059	1.10451814503014	12.603873654168	4.48000427749023	0.931553307958992	4.80917650038278	1.51553346752582e-06	2.74470836029018e-05	27.11	27.97	25.83	1.11	2.58	0	32.06	28.32	25.3	[gene=terL] [locus_tag=BTB_RS03590] [protein=phage terminase large subunit] [protein_id=WP_000338271.1] [location=714055..715470] [gbkey=CDS]
lcl|NC_018877.1_cds_WP_000247810.1_1377	E	WT	4.41546679078188	0	2.20773339539094	4.47994421250776	1.5514609112883	2.88756499110744	0.00388236391210601	0.0279812555410695	14.84	12.06	8.35	0	0	0	5.56	9.88	14.12	[gene=spmA] [locus_tag=BTB_RS07460] [protein=spore maturation protein SbmA] [protein_id=WP_000247810.1] [location=1456472..1457068] [gbkey=CDS]
lcl|NC_018877.1_cds_WP_000421082.1_4433	E	WT	24.1442302991718	1.10451814503014	12.624374222101	4.47323822970302	0.937704507734169	4.77041348613325	1.83848135438706e-06	3.23803093034885e-05	46.24	27.89	41.98	1.59	3.69	0	29.08	36.93	29.8	[locus_tag=BTB_RS22740] [protein=hypothetical protein] [protein_id=WP_000421082.1] [location=complement(4481325..4482314)] [gbkey=CDS]
lcl|NC_018877.1_cds_WP_000802109.1_4158	E	WT	4.36555908393656	0	2.18277954196828	4.46784948496282	1.60396230273047	2.7855077874069	0.00534439562394627	0.0353776770614362	12.95	5.85	1.62	0	0	0	3.24	3.45	4.11	[gene=splB] [locus_tag=BTB_RS21365] [protein=spore photoproduct lyase] [protein_id=WP_000802109.1] [location=complement(4221769..4222794)] [gbkey=CDS]
lcl|NC_018877.1_cds_WP_000789175.1_811	E	WT	4.41095206480689	0	2.20547603240344	4.45646487231353	1.58036222396001	2.8199009092654	0.00480384812226343	0.0329573082877024	18.83	4.37	15.14	0	0	0	20.17	8.59	5.76	[locus_tag=BTB_RS04605] [protein=NAD(P)H-dependent oxidoreductase] [protein_id=WP_000789175.1] [location=888767..889315] [gbkey=CDS]
lcl|NC_018877.1_cds_WP_001013391.1_4401	E	WT	8.5219663646598	0.339642680940491	4.43080452280014	4.45370457853285	1.37253625384953	3.24487208701527	0.00117503392666926	0.0104435750791859	17.42	17.7	24.52	2.31	0	0	19.6	15.66	7.77	[gene=radC] [locus_tag=BTB_RS22585] [protein=DNA repair protein RadC] [protein_id=WP_001013391.1] [location=complement(4448141..4448818)] [gbkey=CDS]
lcl|NC_018877.1_cds_WP_000917220.1_639	E	WT	4.31101377014573	0	2.15550688507287	4.43048567703218	1.57248698966898	2.81750227896311	0.00483987712047117	0.033078056733703	12.17	4.24	7.83	0	0	0	9.13	15.28	16.13	[locus_tag=BTB_RS03630] [protein=hypothetical protein] [protein_id=WP_000917220.1] [location=719217..720065] [gbkey=CDS]
lcl|NC_018877.1_cds_WP_000405778.1_4880	E	WT	4.31093184949872	0	2.15546592474936	4.42828683832938	1.56714941486501	2.82569536530811	0.00471781084847434	0.0325241777449605	6.31	8.55	14.21	0	0	0	14.2	13.44	10.51	[locus_tag=BTB_RS25125] [protein=N-acetylmuramoyl-L-alanine amidase] [protein_id=WP_000405778.1] [location=complement(4928117..4928818)] [gbkey=CDS]
lcl|NC_018877.1_cds_WP_000615661.1_3710	E	WT	4.31093184949872	0	2.15546592474936	4.42828683832938	1.56714941486501	2.82569536530811	0.00471781084847434	0.0325241777449605	2.67	3.62	6.01	0	0	0	2.67	4.27	3.81	[locus_tag=BTB_RS19130] [protein=terminase large subunit] [protein_id=WP_000615661.1] [location=complement(3807995..3809653)] [gbkey=CDS]
lcl|NC_018877.1_cds_WP_003270533.1_2266	E	WT	4.21554924113607	0	2.10777462056803	4.42780471750266	1.58517688483652	2.79325591980185	0.00521803913900281	0.0348807877689834	6.19	11.32	3.48	0	0	0	8.13	11.13	13.25	[locus_tag=BTB_RS11860] [protein=nucleoside hydrolase] [protein_id=WP_003270533.1] [location=complement(2323520..2324473)] [gbkey=CDS]
lcl|NC_018877.1_cds_WP_000753418.1_2568	E	WT	4.2609831823299	0	2.13049159116495	4.41584160641222	1.56145440197334	2.82803109769426	0.00468352566992801	0.0324946001451967	5.55	5.64	7.8	0	0	0	5.2	4.43	1.98	[locus_tag=BTB_RS13350] [protein=N-acetylmuramoyl-L-alanine amidase] [protein_id=WP_000753418.1] [location=2645907..2646971] [gbkey=CDS]
lcl|NC_018877.1_cds_WP_015055111.1_1769	E	WT	8.21759579437784	0.339642680940491	4.27861923765916	4.40107414639616	1.38040333764046	3.18825232190396	0.00143135574432217	0.0121237054925065	6.64	7.71	10.68	1.01	0	0	8.53	14.39	12.86	[locus_tag=BTB_RS09410] [protein=AAA family ATPase] [protein_id=WP_015055111.1] [location=1846118..1847674] [gbkey=CDS]
lcl|NC_018877.1_cds_WP_000474107.1_4622	E	WT	4.16104488766875	0	2.08052244383437	4.39005984371492	1.56734852004741	2.80094681403861	0.00509529159259312	0.0342915719406437	8.67	10.58	9.76	0	0	0	3.25	5.2	6.19	[locus_tag=BTB_RS23700] [protein=ankyrin repeat domain-containing protein] [protein_id=WP_000474107.1] [location=4666128..4666808] [gbkey=CDS]
lcl|NC_018877.1_cds_WP_000475180.1_4194	E	WT	4.16104488766875	0	2.08052244383437	4.39005984371492	1.56734852004741	2.80094681403861	0.00509529159259312	0.0342915719406437	5.72	6.98	6.44	0	0	0	4.29	6.86	3.06	[locus_tag=BTB_RS21545] [protein=type II secretion system F family protein] [protein_id=WP_000475180.1] [location=complement(4246310..4247341)] [gbkey=CDS]
lcl|NC_018877.1_cds_WP_000687903.1_4894	E	WT	4.11109622049992	0	2.05554811024996	4.37748744164621	1.57341391887514	2.78215883889965	0.00539986047695235	0.0356750782177319	12.69	12.38	8.57	0	0	0	7.61	8.11	7.24	[locus_tag=BTB_RS25195] [protein=HK97 family phage prohead protease] [protein_id=WP_000687903.1] [location=complement(4941162..4941743)] [gbkey=CDS]
lcl|NC_018877.1_cds_WP_000323341.1_1808	E	WT	4.06110659300759	0	2.0305532965038	4.36363974333813	1.58022501040182	2.76140404981221	0.00575534250625015	0.0375638736653968	3.44	4.9	2.91	0	0	0	3.23	5.5	0.61	[gene=terL] [locus_tag=BTB_RS09605] [protein=phage terminase large subunit] [protein_id=WP_000323341.1] [location=1873532..1875247] [gbkey=CDS]
lcl|NC_018877.1_cds_WP_000312138.1_3728	E	WT	4.05650994638559	0	2.02825497319279	4.3365678016742	1.63137025836075	2.65823639940067	0.00785507726128458	0.0482005050522168	1.56	6.33	12.27	0	0	0	1.17	6.22	6.67	[locus_tag=BTB_RS19220] [protein=DnaD domain protein] [protein_id=WP_000312138.1] [location=complement(3820565..3821512)] [gbkey=CDS]
lcl|NC_018878.1_cds_WP_001109581.1_6024	E	WT	29.0183874273936	1.39793673260512	15.2081620799994	4.33442390649089	0.818237607293861	5.29726801585915	1.17548099704669e-07	2.71520528645701e-06	72.58	62.69	76.6	4.82	0	5.22	73.15	43.48	51.79	[locus_tag=BTB_RS30945] [protein=hypothetical protein] [protein_id=WP_001109581.1] [location=complement(389761..390411)] [gbkey=CDS]
lcl|NC_018877.1_cds_WP_001055355.1_29	E	WT	135.088955256291	6.88712828428956	70.9880417702902	4.30665657114622	0.381283214895497	11.2951643369001	1.38644474945734e-29	2.61707951754709e-27	294.91	309.41	262.46	8.47	14.78	20.63	328.78	383.6	378.25	[locus_tag=BTB_RS00200] [protein=tRNA1(Val) (adenine(37)-N6)-methyltransferase] [protein_id=WP_001055355.1] [location=38553..39293] [gbkey=CDS]
lcl|NC_018877.1_cds_WP_000697729.1_2979	E	WT	14.0549771419084	0.698968366302562	7.37697275410546	4.29287744116075	1.15723317479674	3.70960454181134	0.00020758323086111	0.00228572201981511	25.6	19.66	19.22	1.51	0	1.64	7.47	12.5	11.17	[locus_tag=BTB_RS15430] [protein=SDR family oxidoreductase] [protein_id=WP_000697729.1] [location=complement(3044074..3045111)] [gbkey=CDS]
lcl|NC_018877.1_cds_WP_000379645.1_5166	E	WT	3.85671527771029	0	1.92835763885515	4.28187350341759	1.59554923303955	2.68363608890999	0.00728263290277997	0.0453904981550626	23.22	18.87	15.68	0	0	0	13.93	37.09	26.51	[locus_tag=BTB_RS26565] [protein=PTS lactose/cellobiose transporter subunit IIA] [protein_id=WP_000379645.1] [location=complement(5193517..5193834)] [gbkey=CDS]
lcl|NC_018877.1_cds_WP_000813894.1_606	E	WT	3.85671527771029	0	1.92835763885515	4.28187350341759	1.59554923303955	2.68363608890999	0.00728263290277997	0.0453904981550626	31.15	25.32	21.04	0	0	0	23.36	14.93	26.68	[locus_tag=BTB_RS03455] [protein=helix-turn-helix transcriptional regulator] [protein_id=WP_000813894.1] [location=698863..699099] [gbkey=CDS]
lcl|NC_018877.1_cds_WP_001160061.1_2453	E	WT	3.85667431738679	0	1.92833715869339	4.28070610701318	1.59844307987771	2.67804725792343	0.00740527693086594	0.0460824454536147	4.36	7.08	6.54	0	0	0	3.27	2.32	6.22	[locus_tag=BTB_RS12765] [protein=D-alanyl-D-alanine carboxypeptidase] [protein_id=WP_001160061.1] [location=complement(2538030..2539046)] [gbkey=CDS]
lcl|NC_018877.1_cds_WP_000834607.1_4923	E	WT	7.45896769198394	0.339642680940491	3.89930518646222	4.26858780393049	1.39731819256795	3.0548430748517	0.00225178308783134	0.0177456623462494	11.49	17.13	17.25	2.04	0	0	17.24	12.24	21.87	[locus_tag=BTB_RS25350] [protein=hypothetical protein] [protein_id=WP_000834607.1] [location=complement(4961951..4962721)] [gbkey=CDS]
lcl|NC_018877.1_cds_WP_001260112.1_4822	E	WT	3.80672565021796	0	1.90336282510898	4.2671616546844	1.60055076839952	2.66605829626472	0.00767463834912423	0.0475347912748882	8.17	9.96	6.9	0	0	0	18.38	9.79	18.95	[locus_tag=BTB_RS24705] [protein=lipase family protein] [protein_id=WP_001260112.1] [location=4852509..4853231] [gbkey=CDS]
lcl|NC_018877.1_cds_WP_001009613.1_4260	E	WT	7.15907088735347	0.382437732044826	3.77075430969915	4.22151130596624	1.44678069334583	2.91786538580603	0.00352436463296872	0.0260159802701825	4.71	30.63	18.56	0	2.91	0	15.9	13.17	30.25	[locus_tag=BTB_RS21875] [protein=DUF4253 domain-containing protein] [protein_id=WP_001009613.1] [location=4310675..4311301] [gbkey=CDS]
lcl|NC_018877.1_cds_WP_000908110.1_884	E	WT	7.15459712170198	0.339642680940491	3.74711990132124	4.2085516150579	1.40886369536595	2.98719573007716	0.00281549401457378	0.0212179054634419	8.7	15.55	15.66	1.85	0	0	11.74	5.56	13.65	[locus_tag=BTB_RS34415] [protein=transcriptional regulator] [protein_id=WP_000908110.1] [location=975478..976326] [gbkey=CDS]
lcl|NC_018879.1_cds_WP_001151311.1_6209	E	WT	19.6422874710067	1.05829405166463	10.3502907613357	4.1960810444029	0.95683832226659	4.38536056380255	1.15793813083235e-05	0.000177909563977497	14.04	20.29	14.93	0.83	0	1.79	19.89	15.58	16.14	[locus_tag=BTB_RS31840] [protein=DUF87 domain-containing protein] [protein_id=WP_001151311.1] [location=complement(42547..44439)] [gbkey=CDS]
lcl|NC_018877.1_cds_WP_000168684.1_3247	E	WT	6.90928659118584	0.382437732044826	3.64586216161533	4.18378412678153	1.44407951322664	2.89719789558771	0.0037651216997322	0.0273418450690918	6.99	19.32	4.72	0	1.73	0	9.44	8.94	10.98	[gene=rfbG] [locus_tag=BTB_RS16790] [protein=CDP-glucose 4,6-dehydratase] [protein_id=WP_000168684.1] [location=3312545..3313600] [gbkey=CDS]
lcl|NC_018877.1_cds_WP_001132859.1_590	E	WT	7.05022602171285	0.382437732044826	3.71633187687884	4.17872471252538	1.41149547263242	2.96049459140815	0.00307145514705235	0.0228858048926984	16.46	8.03	12.97	0	2.03	0	40.74	23.67	39.94	[gene=rbsK] [locus_tag=BTB_RS03380] [protein=ribokinase] [protein_id=WP_001132859.1] [location=681007..681903] [gbkey=CDS]
lcl|NC_018877.1_cds_WP_000581347.1_3147	E	WT	6.85026751174353	0.359325685362071	3.6047965985528	4.14660288119548	1.41166114183222	2.93739252170215	0.00330984877930485	0.0244780607484411	13.18	17.86	17.32	0	0	2.53	6.59	7.02	10.98	[locus_tag=BTB_RS16290] [protein=response regulator transcription factor] [protein_id=WP_000581347.1] [location=complement(3220868..3221539)] [gbkey=CDS]
lcl|NC_018878.1_cds_WP_000823043.1_5563	E	WT	6.85022655142002	0.382437732044826	3.61633214173242	4.14590321015098	1.42208947068327	2.91536031706851	0.00355278104312866	0.0261284305286864	15.03	33.6	33.84	0	4.64	0	25.36	30.01	16.09	[locus_tag=BTB_RS28510] [protein=hypothetical protein] [protein_id=WP_000823043.1] [location=complement(68509..68901)] [gbkey=CDS]
lcl|NC_018877.1_cds_WP_000791785.1_3101	E	WT	25.3707010719261	1.46384383039221	13.4172724511592	4.13833159115817	0.82665090315592	5.00614174055721	5.55318719072868e-07	1.13468216618807e-05	21.95	18.42	17.54	0.75	1.75	0.81	20.71	20.93	19.2	[locus_tag=BTB_RS16050] [protein=serine hydrolase] [protein_id=WP_000791785.1] [location=complement(3164401..3166485)] [gbkey=CDS]
lcl|NC_018877.1_cds_WP_000414350.1_30	E	WT	12.4286712698624	0.679285361880981	6.5539783158717	4.11573750911092	1.17871967790631	3.49170170504107	0.000479953926600119	0.00485341164551753	71.04	57.75	74.26	10.79	0	0	106.55	133.75	101.39	[locus_tag=BTB_RS00205] [protein=GIY-YIG nuclease family protein] [protein_id=WP_000414350.1] [location=39280..39570] [gbkey=CDS]
lcl|NC_018877.1_cds_WP_000165595.1_4010	E	WT	6.60048321557591	0.382437732044826	3.49146047381037	4.10755775548441	1.43216738796064	2.86807100204498	0.00412982842165157	0.0293380642713742	9.02	8.96	3.39	0	1.24	0	12.78	12.81	8.58	[gene=spoVAF] [locus_tag=BTB_RS20630] [protein=spore germination protein SpoVAF] [protein_id=WP_000165595.1] [location=complement(4092589..4094061)] [gbkey=CDS]
lcl|NC_018877.1_cds_WP_001061882.1_611	E	WT	49.5739504505402	2.9011465718405	26.2375485111903	4.10576274336153	0.59144779376767	6.94188529676779	3.86901315488129e-12	1.70408534954994e-10	209.95	173.48	166.61	3.66	8.51	19.79	134.23	153.96	191.58	[locus_tag=BTB_RS03480] [protein=hypothetical protein] [protein_id=WP_001061882.1] [location=700913..701341] [gbkey=CDS]
lcl|NC_018877.1_cds_WP_001130008.1_432	E	WT	86.2009058094832	5.0904998574792	45.6457028334812	4.0936028170521	0.448823079175072	9.12074937094603	7.46066488341144e-20	8.21502099940082e-18	80.28	87.79	96.83	4.06	7.09	4.4	179.19	157.26	198.46	[locus_tag=BTB_RS02505] [protein=glycosyltransferase] [protein_id=WP_001130008.1] [location=494035..495579] [gbkey=CDS]
lcl|NC_018877.1_cds_WP_000224586.1_614	E	WT	6.59141280330241	0.339642680940491	3.46552774212145	4.07357738708667	1.43705686560202	2.83466680031493	0.00458735033585672	0.0320709995261659	16.47	5.95	16.48	1.94	0	0	16.47	20.46	7.83	[gene=recT] [locus_tag=BTB_RS03495] [protein=recombination protein RecT] [protein_id=WP_000224586.1] [location=702679..703485] [gbkey=CDS]
lcl|NC_018877.1_cds_WP_000540540.1_5409	E	WT	12.0289590515413	0.718651370724142	6.37380521113273	4.07086782682151	1.18449719323793	3.43678976198621	0.000588652328313599	0.00577578670652254	39.97	34.53	22.5	0	0	5.75	22.48	11.97	16.05	[locus_tag=BTB_RS27790] [protein=acetamide transporter] [protein_id=WP_000540540.1] [location=complement(5460064..5460654)] [gbkey=CDS]
lcl|NC_018877.1_cds_WP_003269479.1_616	E	WT	6.34597939181576	0.382437732044826	3.36420856193029	4.04667690099981	1.44923760480313	2.79227980807849	0.00523380756832452	0.0349272949509064	5.95	20.97	13.41	0	2.45	0	14.88	20.61	18.41	[locus_tag=BTB_RS03510] [protein=ATP-binding protein] [protein_id=WP_003269479.1] [location=704558..705301] [gbkey=CDS]
lcl|NC_018877.1_cds_WP_000161137.1_385	E	WT	11.9199503446067	0.741763417406897	6.33085688100678	4.03716062747961	1.17954027081309	3.42265603589497	0.000620124942907057	0.00602493939628327	26.88	15.02	22.69	0	2.08	1.93	21.42	32.2	27.57	[locus_tag=BTB_RS02270] [protein=LPXTG cell wall anchor domain-containing protein] [protein_id=WP_000161137.1] [location=complement(445564..446442)] [gbkey=CDS]
lcl|NC_018877.1_cds_WP_003271441.1_1823	E	WT	22.7225205440407	1.42104877928788	12.0717846616643	3.97644041927348	0.85906700261369	4.62878961381971	3.6780920415208e-06	6.15188052851833e-05	13.64	5.24	8.96	0.81	0.47	0.44	11.65	8.78	5.95	[locus_tag=BTB_RS09680] [protein=phage tail tape measure protein] [protein_id=WP_003271441.1] [location=1883338..1887234] [gbkey=CDS]
lcl|NC_018878.1_cds_WP_003273331.1_5565	E	WT	6.08708372305114	0.382437732044826	3.23476072754798	3.96765939157283	1.44446263007515	2.74680653480554	0.0060178620995389	0.0387883014025564	11.25	18.29	25.33	0	3.48	0	25.31	11.23	24.08	[locus_tag=BTB_RS28520] [protein=hypothetical protein] [protein_id=WP_003273331.1] [location=69459..69983] [gbkey=CDS]
lcl|NC_018877.1_cds_WP_000869577.1_147	E	WT	5.88733001469935	0.339642680940491	3.11348634781992	3.93410614089455	1.45897269286324	2.69649059241394	0.00700743769513779	0.0441284208155688	12.88	7.33	4.35	1.37	0	0	5.8	4.12	6.44	[locus_tag=BTB_RS00930] [protein=glycerate kinase] [protein_id=WP_000869577.1] [location=156687..157832] [gbkey=CDS]
lcl|NC_018877.1_cds_WP_000159772.1_4909	E	WT	10.9113741047511	0.718651370724142	5.81501273773763	3.92749393590063	1.19559455928047	3.28497140223209	0.00101992723264393	0.00920954795034291	19.77	27.32	22.25	0	0	4.55	14.82	18.95	18.34	[locus_tag=BTB_RS25265] [protein=sigma-70 family RNA polymerase sigma factor] [protein_id=WP_000159772.1] [location=complement(4949288..4950034)] [gbkey=CDS]
lcl|NC_018877.1_cds_WP_000323349.1_619	E	WT	10.7524167306477	0.698968366302562	5.72569254847511	3.89679159450085	1.19582182710101	3.25867240937364	0.00111934838868692	0.0100150444075383	24.28	19.74	32.3	2.35	0	2.54	26.48	29.97	28.35	[locus_tag=BTB_RS03525] [protein=hypothetical protein] [protein_id=WP_000323349.1] [location=706288..706956] [gbkey=CDS]
lcl|NC_018877.1_cds_WP_001260209.1_1825	E	WT	26.2836899018015	1.71789640912403	14.0007931554627	3.87901220585017	0.763429979072525	5.08103206866816	3.75389733069226e-07	7.87325344913445e-06	8.3	8.44	8.34	1.26	0	0.34	8.01	6.63	6.35	[locus_tag=BTB_RS09690] [protein=hypothetical protein] [protein_id=WP_001260209.1] [location=1888742..1893721] [gbkey=CDS]
lcl|NC_018877.1_cds_WP_000920978.1_2788	E	WT	31.2079185781626	2.13970015001202	16.6738093640873	3.85794332760614	0.692438185554921	5.57153462660985	2.5250516470649e-08	6.56659563732392e-07	33.81	34.76	31.34	2.11	1.23	3.43	14.17	22.24	21.29	[locus_tag=BTB_RS14470] [protein=aldehyde dehydrogenase family protein] [protein_id=WP_000920978.1] [location=complement(2857914..2859398)] [gbkey=CDS]
lcl|NC_018877.1_cds_WP_001093334.1_3528	E	WT	5.58287752377038	0.339642680940491	2.96126010235543	3.85669125456233	1.45718126781492	2.64667913302614	0.00812864404612394	0.0498020788235476	12.82	18.76	14.43	2.72	0	0	7.69	8.19	14.63	[locus_tag=BTB_RS18200] [protein=biotin transporter BioY] [protein_id=WP_001093334.1] [location=complement(3615337..3615912)] [gbkey=CDS]
lcl|NC_018877.1_cds_WP_000242652.1_1461	E	WT	10.3027148848342	0.741763417406897	5.52223915112056	3.84011106869954	1.19541151592132	3.21237583673429	0.00131642037237296	0.0113936470656909	92.28	93.78	69.26	0	9.5	8.84	28.84	18.43	43.9	[locus_tag=BTB_RS07875] [protein=hypothetical protein] [protein_id=WP_000242652.1] [location=complement(1531338..1531529)] [gbkey=CDS]
lcl|NC_018877.1_cds_WP_000138117.1_4430	E	WT	25.5661038955969	1.71789640912403	13.6420001523605	3.83399632558054	0.774044906174291	4.95319624869057	7.30042804018635e-07	1.44694483756493e-05	84.94	50.78	70.32	10.62	0	2.87	89.94	83.82	80.23	[locus_tag=BTB_RS22730] [protein=hypothetical protein] [protein_id=WP_000138117.1] [location=complement(4479879..4480469)] [gbkey=CDS]
lcl|NC_018877.1_cds_WP_003271158.1_3384	E	WT	9.8983650595676	0.741763417406897	5.32006423848725	3.78558767186276	1.20487473666131	3.14189314181537	0.00167859286078218	0.0139495641512381	10.8	16.59	10.81	0	1.48	1.38	18.91	13.42	14.56	[locus_tag=BTB_RS17470] [protein=MFS transporter] [protein_id=WP_003271158.1] [location=complement(3448704..3449933)] [gbkey=CDS]
lcl|NC_018877.1_cds_WP_000074936.1_4991	E	WT	14.6636773221488	1.12420114945172	7.89393923580025	3.75558884474075	0.98480683829972	3.81352839834543	0.000136996775431866	0.00160667224204709	48.41	39.36	39.36	0	6.65	3.09	46.39	55.86	46.06	[locus_tag=BTB_RS25685] [protein=TetR/AcrR family transcriptional regulator] [protein_id=WP_000074936.1] [location=complement(5015881..5016429)] [gbkey=CDS]
lcl|NC_018877.1_cds_WP_001123155.1_1497	E	WT	176.358506151661	13.4217889677394	94.8901475597003	3.72415316246755	0.290920101248919	12.8012919921304	1.61245969793778e-37	4.56556445901812e-35	17.19	18.29	20.24	1.04	1.7	1.47	15.03	19.38	15.14	[locus_tag=BTB_RS08050] [protein=DUF11 domain-containing protein] [protein_id=WP_001123155.1] [location=complement(1566392..1581424)] [gbkey=CDS]
lcl|NC_018877.1_cds_WP_000793132.1_4341	E	WT	9.23516052585986	0.698968366302562	4.96706444608121	3.68940754283872	1.21489309458107	3.03681662139246	0.00239090861168737	0.0185834543857426	12.44	14.61	14.01	1.47	0	1.59	13.48	13.25	13.81	[locus_tag=BTB_RS22280] [protein=AI-2E family transporter] [protein_id=WP_000793132.1] [location=complement(4385910..4386977)] [gbkey=CDS]
lcl|NC_018877.1_cds_WP_000744403.1_879	E	WT	32.3708965058231	2.54182088647843	17.4563586961508	3.68143904394412	0.652588447612828	5.64128748740626	1.68783270510445e-08	4.65226334249323e-07	57.9	49.55	51.46	1.62	3.77	7.01	48	52.34	41.32	[locus_tag=BTB_RS04940] [protein=tripartite tricarboxylate transporter substrate binding protein] [protein_id=WP_000744403.1] [location=968210..969178] [gbkey=CDS]
lcl|NC_018877.1_cds_WP_000612280.1_1120	E	WT	13.1420292723565	1.01892804282147	7.08047865758899	3.62348224683173	1.03643758335559	3.49609306437952	0.000472124006642548	0.00478644389342982	27.28	12.53	10.68	3.78	0	0	16.9	20.84	24.54	[locus_tag=BTB_RS06135] [protein=competence protein] [protein_id=WP_000612280.1] [location=1212168..1213412] [gbkey=CDS]
lcl|NC_018877.1_cds_WP_001077999.1_3526	E	WT	22.2272618760629	1.88907661354138	12.0581692448021	3.61862480657618	0.786284716148042	4.60218128657465	4.18089044172447e-06	6.87678411244639e-05	41.92	30.78	24.36	0	6.68	1.56	29.41	43.2	45.35	[locus_tag=BTB_RS18190] [protein=acetyl-CoA C-acyltransferase] [protein_id=WP_001077999.1] [location=complement(3612723..3613814)] [gbkey=CDS]
lcl|NC_018877.1_cds_WP_000467413.1_634	E	WT	21.5231381271363	1.73757941354561	11.630358770341	3.60009462147239	0.797384882950073	4.51487694142529	6.33535428999946e-06	0.000100053164962382	20.86	18.08	9.39	2.22	0	1.6	19.29	19.44	18.85	[locus_tag=BTB_RS03605] [protein=hypothetical protein] [protein_id=WP_000467413.1] [location=715969..718092] [gbkey=CDS]
lcl|NC_018877.1_cds_WP_000180440.1_2383	E	WT	12.7465040974223	1.10451814503014	6.92551112122624	3.57328316731714	1.03335927210674	3.45792916729936	0.00054434448168186	0.00540797374783682	2.59	7.38	3.28	0.34	0.8	0	5.35	3.62	4.16	[locus_tag=BTB_RS12450] [protein=non-ribosomal peptide synthetase] [protein_id=WP_000180440.1] [location=2434209..2438765] [gbkey=CDS]
lcl|NC_018877.1_cds_WP_000980199.1_3529	E	WT	24.957362755033	2.16281219669478	13.5600874758639	3.52485731000739	0.717122080470888	4.91528207818233	8.86547175268279e-07	1.72268284449189e-05	29.27	18.59	25.75	1.94	2.26	2.1	23.33	24.12	22.2	[locus_tag=BTB_RS18205] [protein=long-chain fatty acid--CoA ligase] [protein_id=WP_000980199.1] [location=complement(3616036..3617649)] [gbkey=CDS]
lcl|NC_018877.1_cds_WP_000079873.1_876	E	WT	40.9518819499252	3.54106592487832	22.2464739374018	3.51581815298652	0.556249112859801	6.320582040861	2.60579941554631e-10	9.47650356259228e-09	50.22	51.72	45.23	5.93	2.76	3.85	61.1	49.92	50.18	[locus_tag=BTB_RS04925] [protein=MFS transporter] [protein_id=WP_000079873.1] [location=complement(964378..965700)] [gbkey=CDS]
lcl|NC_018882.1_cds_WP_000033078.1_6244	E	WT	28.5777559938536	2.52213788205685	15.5499469379552	3.51357926461317	0.668219244154374	5.25812343082034	1.4553283038853e-07	3.29652651234361e-06	40.4	44.79	27.57	2.6	3.03	4.22	51.42	28.36	37.57	[locus_tag=BTB_RS32145] [protein=plasmid recombination enzyme] [protein_id=WP_000033078.1] [location=4462..5667] [gbkey=CDS]
lcl|NC_018877.1_cds_WP_000631942.1_4884	E	WT	28.5185321127938	2.56836197542236	15.5434470441081	3.49843838710435	0.669445474245045	5.22587502895535	1.73333407088733e-07	3.88188489095898e-06	15.12	22.03	20.57	1.34	3.12	0.72	20.32	18.63	26.98	[locus_tag=BTB_RS25145] [protein=endopeptidase] [protein_id=WP_000631942.1] [location=complement(4930884..4933226)] [gbkey=CDS]
lcl|NC_018877.1_cds_WP_000649376.1_5169	E	WT	27.305892240229	2.41686477542659	14.8613785078278	3.45699208914411	0.683069710939987	5.06096527744858	4.1713918546269e-07	8.70284069039002e-06	42.43	38.44	25.93	6.44	0	2.79	41.82	30.99	33.74	[locus_tag=BTB_RS26580] [protein=dicarboxylate/amino acid:cation symporter] [protein_id=WP_000649376.1] [location=5195686..5196903] [gbkey=CDS]
lcl|NC_018877.1_cds_WP_000381989.1_5175	E	WT	7.91786283104139	0.764875464089652	4.34136914756552	3.45205504755813	1.25078540677554	2.75990991648788	0.00578173018996909	0.0376334621888957	11.98	9.74	6.13	0	2.69	0	8.17	6.96	7.77	[gene=cydA] [locus_tag=BTB_RS26615] [protein=cytochrome ubiquinol oxidase subunit I] [protein_id=WP_000381989.1] [location=5203331..5204686] [gbkey=CDS]
lcl|NC_018877.1_cds_WP_000825717.1_4307	E	WT	7.96325581191171	0.741763417406897	4.35250961465931	3.45156443473855	1.239156125999	2.7854153018498	0.00534592042376394	0.0353776770614362	10.73	7.75	12.07	0	1.47	1.37	4.47	4.76	4.25	[locus_tag=BTB_RS22110] [protein=translocation protein TolB] [protein_id=WP_000825717.1] [location=complement(4351314..4352552)] [gbkey=CDS]
lcl|NC_018877.1_cds_WP_000879411.1_5146	E	WT	7.90871049812089	0.698968366302562	4.30383943221172	3.44493165772297	1.26129524704631	2.73126507516006	0.00630917037215881	0.0403379860568347	7.66	5.34	14.78	1.16	0	1.26	5.74	1.75	12.49	[locus_tag=BTB_RS26465] [protein=DEAD/DEAH box helicase] [protein_id=WP_000879411.1] [location=complement(5170787..5172136)] [gbkey=CDS]
lcl|NC_018877.1_cds_WP_015055209.1_5069	E	WT	7.76785298824089	0.741763417406897	4.2548082028239	3.43861003298029	1.2515504398422	2.74748018418965	0.00600551377700942	0.0387717534398458	9.26	18.81	10.42	0	1.91	1.77	12.73	17.25	8.81	[locus_tag=BTB_RS26070] [protein=NERD domain-containing protein] [protein_id=WP_015055209.1] [location=complement(5095764..5096720)] [gbkey=CDS]
lcl|NC_018877.1_cds_WP_080562028.1_3047	E	WT	19.2336277213826	1.76069146022837	10.4971595908055	3.42889274482461	0.79653019271477	4.30478690724592	1.67146545463789e-05	0.000248153148396427	22.81	17.83	13.83	2.8	1.08	1.01	13.82	9.11	11.27	[locus_tag=BTB_RS15770] [protein=amidohydrolase] [protein_id=WP_080562028.1] [location=3108239..3109921] [gbkey=CDS]
lcl|NC_018877.1_cds_WP_000954735.1_3740	E	WT	11.5157234003106	1.01892804282147	6.26732572156602	3.42877348609677	1.05239719659279	3.25806026203574	0.00112176582163143	0.0100150444075383	31.07	13.29	16.57	5.21	0	0	26.98	13.06	18.67	[gene=dpaA] [locus_tag=BTB_RS19280] [protein=dipicolinic acid synthetase subunit A] [protein_id=WP_000954735.1] [location=complement(3828966..3829868)] [gbkey=CDS]
lcl|NC_018877.1_cds_WP_000333991.1_1082	E	WT	7.5635026332671	0.679285361880981	4.12139399757404	3.41978446031103	1.2668396841584	2.69946111025318	0.00694518725025634	0.0438387297134015	7.19	7.79	4.5	1.7	0	0	7.79	3.19	4.56	[gene=asnB] [locus_tag=BTB_RS05950] [protein=asparagine synthase (glutamine-hydrolyzing)] [protein_id=WP_000333991.1] [location=1171690..1173537] [gbkey=CDS]
lcl|NC_018877.1_cds_WP_000163185.1_4309	E	WT	110.744684526503	10.4906722646938	60.6176783955982	3.4118892679474	0.342307746623154	9.96731538098536	2.11878415521228e-23	2.79962013042049e-21	91.71	119.01	89.03	6.26	9.36	12.58	78.24	87.37	70.25	[locus_tag=BTB_RS22120] [protein=aromatic amino acid hydroxylase] [protein_id=WP_000163185.1] [location=4356425..4358179] [gbkey=CDS]
lcl|NC_018877.1_cds_WP_000776058.1_887	E	WT	18.5247844448635	1.80005746907153	10.1624209569675	3.37000980339395	0.800284002195098	4.21101733153525	2.54223239311129e-05	0.000369135868362386	26.6	40.55	31.82	1.77	2.05	5.74	37.41	46.49	42.72	[locus_tag=BTB_RS04980] [protein=DMT family transporter] [protein_id=WP_000776058.1] [location=complement(978467..979354)] [gbkey=CDS]
lcl|NC_018878.1_cds_WP_033795607.1_5999	E	WT	25.7793608215502	2.52213788205685	14.1507493518035	3.35845180712922	0.67489260961515	4.97627586860721	6.48192508594456e-07	1.31093627758593e-05	17.07	23.54	20.89	1.58	1.83	2.56	47.88	36.17	36.02	[locus_tag=BTB_RS30820] [protein=ATP-dependent DNA helicase RecG] [protein_id=WP_033795607.1] [location=complement(364126..366114)] [gbkey=CDS]
lcl|NC_018879.1_cds_WP_000639715.1_6208	E	WT	10.7659199482491	1.10108910276897	5.93350452550905	3.32934697870361	1.06238058251899	3.13385526193396	0.00172525932700744	0.0142775114243372	5.93	19.28	8.9	0	1.22	2.27	16.31	14.21	16.93	[locus_tag=BTB_RS31835] [protein=conjugation transfer protein] [protein_id=WP_000639715.1] [location=complement(40940..42433)] [gbkey=CDS]
lcl|NC_018877.1_cds_WP_000186342.1_645	E	WT	10.3526225916795	1.05829405166463	5.70545832167208	3.27083869777583	1.04142655738264	3.14072910335246	0.0016852783676882	0.0139758231161423	9.33	13.48	11.67	1.1	0	2.38	8.55	11.59	7.39	[locus_tag=BTB_RS03660] [protein=hypothetical protein] [protein_id=WP_000186342.1] [location=724242..725666] [gbkey=CDS]
lcl|NC_018877.1_cds_WP_001123967.1_5164	E	WT	17.2528797309154	1.80005746907153	9.52646859999346	3.26317914082186	0.805452242468377	4.05136266157949	5.09202113642191e-05	0.00070086013141585	21.46	27.26	25.67	1.43	1.66	4.63	42.24	47.14	36.37	[locus_tag=BTB_RS26555] [protein=polyamine aminopropyltransferase] [protein_id=WP_001123967.1] [location=5191857..5192957] [gbkey=CDS]
lcl|NC_018877.1_cds_WP_000038391.1_5050	E	WT	70.8558422095768	7.48425258622304	39.1700473978999	3.23955752536596	0.406098691109013	7.97726660117783	1.4960944613664e-15	9.72216138501049e-14	22.71	31.22	22.18	3.19	2.06	2.69	27.3	22.4	29.55	[locus_tag=BTB_RS25975] [protein=wall-associated protein precursor] [protein_id=WP_000038391.1] [location=complement(5074011..5078432)] [gbkey=CDS]
lcl|NC_018877.1_cds_WP_000891536.1_4873	E	WT	16.7986221988035	1.78037446464995	9.2894983317267	3.2316247645326	0.807245009125933	4.00327623955425	6.24712864413214e-05	0.00082271155964584	19.99	26.4	21.09	2.66	1.54	2.87	31.85	11.97	23.18	[locus_tag=BTB_RS25090] [protein=cell division protein FtsK] [protein_id=WP_000891536.1] [location=complement(4924234..4925415)] [gbkey=CDS]
lcl|NC_018877.1_cds_WP_000175110.1_3478	E	WT	16.49880731482	1.76069146022837	9.12974938752418	3.21584153042242	0.819273630340717	3.92523500248021	8.66451081713841e-05	0.00108347384476772	7.02	10.35	5.93	1.4	0.54	0.5	7.9	5.61	9.4	[locus_tag=BTB_RS17945] [protein=phosphonate ABC transporter permease] [protein_id=WP_000175110.1] [location=complement(3561359..3564721)] [gbkey=CDS]
lcl|NC_018877.1_cds_WP_000488131.1_5373	E	WT	20.0376078443234	2.16281219669478	11.1002100205091	3.20833657396028	0.737051327966485	4.35293507008804	1.34326943477056e-05	0.00020323358929124	21.6	16.8	22.21	2	2.32	2.16	17.61	23.26	15.42	[locus_tag=BTB_RS27610] [protein=GAF domain-containing sensor histidine kinase] [protein_id=WP_000488131.1] [location=complement(5414678..5416249)] [gbkey=CDS]
lcl|NC_018877.1_cds_WP_000897821.1_3118	E	WT	9.89828313892058	1.12420114945172	5.51124214418615	3.19241430257035	1.06778188904067	2.98976254920236	0.00279194392185855	0.0211097047658448	4.03	12.46	9.08	0	1.99	0.93	7.26	6.45	6.91	[locus_tag=BTB_RS16140] [protein=ABC transporter permease] [protein_id=WP_000897821.1] [location=complement(3184515..3186344)] [gbkey=CDS]
lcl|NC_018877.1_cds_WP_003270977.1_3144	E	WT	47.2932237347955	5.33769435168867	26.3154590432421	3.13657284027317	0.481626519830132	6.51245874371583	7.39305236765361e-11	2.90159005795831e-09	50.39	65.74	62.01	6.23	2.9	10.78	29	35.57	30.94	[locus_tag=BTB_RS16275] [protein=MFS transporter] [protein_id=WP_003270977.1] [location=3217399..3218658] [gbkey=CDS]
lcl|NC_018877.1_cds_WP_000655417.1_643	E	WT	12.1787231324008	1.4013657748663	6.79004445363353	3.09162538036244	0.932486620042151	3.31546352935626	0.00091491278482537	0.00845387943833978	8.81	15.11	14.32	3.12	1.21	0	8.81	14.85	10.47	[locus_tag=BTB_RS03650] [protein=hypothetical protein] [protein_id=WP_000655417.1] [location=722340..723848] [gbkey=CDS]
lcl|NC_018877.1_cds_WP_000351678.1_3385	E	WT	12.1787231324008	1.48695587707497	6.83283950473787	3.07272284851121	0.929608360637583	3.30539502291454	0.000948426252353868	0.00866258448002473	15.6	26.77	25.36	1.84	6.43	0	15.6	27.69	21.02	[locus_tag=BTB_RS17475] [protein=LysR family transcriptional regulator] [protein_id=WP_000351678.1] [location=3450020..3450871] [gbkey=CDS]
lcl|NC_018877.1_cds_WP_001234111.1_1249	E	WT	8.83540734721525	1.01892804282147	4.92716769501836	3.06987635355181	1.10107484348885	2.78807237464863	0.00530226967779443	0.0352654312127133	17.24	26.47	10.78	6.11	0	0	14.36	15.3	15.03	[locus_tag=BTB_RS06795] [protein=divergent polysaccharide deacetylase family protein] [protein_id=WP_001234111.1] [location=complement(1338910..1339680)] [gbkey=CDS]
lcl|NC_018877.1_cds_WP_000745122.1_5029	E	WT	8.93083091590141	1.08140609834739	5.0061185071244	3.05024051147367	1.05472361497999	2.89198086413525	0.00382821262903013	0.0276412292558751	8.95	8.73	8.06	0.95	1.11	1.03	9.4	10.72	11.49	[gene=nprB] [locus_tag=BTB_RS25870] [protein=neutral protease NprB] [protein_id=WP_000745122.1] [location=complement(5053253..5054902)] [gbkey=CDS]
lcl|NC_018877.1_cds_WP_014482022.1_2222	E	WT	8.52213020595382	1.01892804282147	4.77052912438765	2.99828147844604	1.12522148914681	2.66461448467312	0.00770766259365822	0.0475906145190984	20.61	6.28	8.7	4.11	0	0	11.6	8.23	11.95	[locus_tag=BTB_RS11635] [protein=MFS transporter] [protein_id=WP_014482022.1] [location=2267702..2268847] [gbkey=CDS]
lcl|NC_018877.1_cds_WP_000897025.1_3700	E	WT	11.4155803040319	1.44073178370946	6.42815604387067	2.98491752401022	0.928576545299196	3.21450885133918	0.00130667886241922	0.0113340809860608	3.66	5.3	5.96	0.43	0.5	0.94	2.75	2.93	3.49	[locus_tag=BTB_RS19080] [protein=hypothetical protein] [protein_id=WP_000897025.1] [location=complement(3798727..3802353)] [gbkey=CDS]
lcl|NC_018877.1_cds_WP_000576172.1_629	E	WT	11.4156622246789	1.48352683481379	6.44959452974634	2.97648841547565	0.9272652256555	3.20996445582387	0.00132751386740596	0.0114593524836977	33.5	29.33	31.91	0	6.37	5.93	23.19	28.82	29.42	[locus_tag=BTB_RS03580] [protein=recombinase family protein] [protein_id=WP_000576172.1] [location=712890..713462] [gbkey=CDS]
lcl|NC_018877.1_cds_WP_000451481.1_3545	E	WT	116.227869476732	14.9053158025532	65.5665926396427	2.97111474860526	0.299903775128343	9.90689346052338	3.88539422949278e-23	4.96829120184173e-21	377.65	354.83	425.15	32.9	61.21	53.4	345.91	361.01	450.63	[locus_tag=BTB_RS18285] [protein=hypothetical protein] [protein_id=WP_000451481.1] [location=complement(3632307..3632783)] [gbkey=CDS]
lcl|NC_018877.1_cds_WP_000848974.1_154	E	WT	8.22215148067634	1.12420114945172	4.67317631506403	2.92322509131092	1.07787826537693	2.7120178458081	0.00668749923492534	0.0422795007452058	6.01	7.94	5.92	0	1.86	0.86	3.38	7.8	6.97	[locus_tag=BTB_RS00965] [protein=S9 family peptidase] [protein_id=WP_000848974.1] [location=165389..167353] [gbkey=CDS]
lcl|NC_018877.1_cds_WP_000246721.1_5371	E	WT	8.01776016537904	1.08140609834739	4.54958313186321	2.8956671683456	1.07397691906415	2.69620986908067	0.00701334639601624	0.0441284208155688	21.19	21.06	18.56	2.5	2.91	2.71	24.73	18.81	18.49	[locus_tag=BTB_RS27600] [protein=FMN-dependent NADH-azoreductase] [protein_id=WP_000246721.1] [location=complement(5413192..5413818)] [gbkey=CDS]
lcl|NC_018877.1_cds_WP_000754184.1_4308	E	WT	81.1269130522626	11.2820888177274	46.204500934995	2.85695659003152	0.344571861676077	8.29132296564968	1.119957298426e-16	7.92769773385835e-15	45.57	44.89	49.49	4.56	8.61	6.17	42.22	26.98	36.73	[locus_tag=BTB_RS22115] [protein=S8 family serine peptidase] [protein_id=WP_000754184.1] [location=4352781..4355534] [gbkey=CDS]
lcl|NC_018878.1_cds_WP_001051038.1_6026	E	WT	41.8061384226228	5.85537532156886	23.8307568720958	2.85297471161307	0.483331704768461	5.90272618879779	3.57543415237016e-09	1.08190999847292e-07	35.11	23.04	24.97	2.62	6.09	2.83	27.72	29.52	21.54	[gene=secA] [locus_tag=BTB_RS30960] [protein=preprotein translocase subunit SecA] [protein_id=WP_001051038.1] [location=complement(391298..393694)] [gbkey=CDS]
lcl|NC_018877.1_cds_WP_000821001.1_3145	E	WT	10.2982411191827	1.44073178370946	5.86948645144609	2.83456889299419	0.947131561880025	2.99279319482044	0.00276436998565101	0.0209521273864638	47.02	25.49	31.76	3.33	3.87	7.21	35.27	25.04	24.61	[locus_tag=BTB_RS16280] [protein=DinB family protein] [protein_id=WP_000821001.1] [location=complement(3218809..3219279)] [gbkey=CDS]
lcl|NC_018878.1_cds_WP_000013366.1_6023	E	WT	89.0130499613291	12.7425036058584	50.8777767835938	2.82127472818415	0.329553368491559	8.56090393218483	1.1198599228352e-17	8.70416614533088e-16	79.92	81.05	65.92	6.73	13.69	11.83	96.14	75.22	80.75	[locus_tag=BTB_RS30940] [protein=ATP-binding protein] [protein_id=WP_000013366.1] [location=complement(387819..389684)] [gbkey=CDS]
lcl|NC_018877.1_cds_WP_000503031.1_2384	E	WT	22.3816635638679	3.28358430388532	12.8326239338766	2.79029045252064	0.64444879663802	4.32973180658745	1.49291047484546e-05	0.000223316872539148	6.62	5.75	4.11	0.24	0.85	1.31	4.28	4.19	5.37	[locus_tag=BTB_RS12455] [protein=non-ribosomal peptide synthetase] [protein_id=WP_000503031.1] [location=2438768..2445238] [gbkey=CDS]
lcl|NC_018877.1_cds_WP_000372558.1_4914	E	WT	16.7985812384799	2.49902583537409	9.64880353692702	2.74560401986738	0.732011404108501	3.7507667291211	0.000176294656261014	0.00197410174412051	30.62	48.02	39.4	4.65	2.7	10.06	72.18	59.41	65.56	[locus_tag=BTB_RS25290] [protein=Rha family transcriptional regulator] [protein_id=WP_000372558.1] [location=complement(4952959..4953633)] [gbkey=CDS]
lcl|NC_018877.1_cds_WP_001091205.1_2336	E	WT	9.68490333199681	1.39793673260512	5.54142003230096	2.74430389019942	0.973401503801012	2.8192928400904	0.00481295868186665	0.0329573082877024	11.26	7.32	16.48	2.39	0	2.59	15.2	10.8	16.07	[locus_tag=BTB_RS12200] [protein=FAD-dependent oxidoreductase] [protein_id=WP_001091205.1] [location=2383438..2384748] [gbkey=CDS]
lcl|NC_018877.1_cds_WP_000267825.1_31	E	WT	179.820679302202	27.1635376119977	103.4921084571	2.73388137222396	0.231339149975533	11.8176338614242	3.16472831881424e-32	7.37940179751743e-30	359.02	308.32	309.3	39.42	58.32	48.46	340.05	332.56	369.27	[gene=rsmI] [locus_tag=BTB_RS00210] [protein=16S rRNA (cytidine(1402)-2'-O)-methyltransferase] [protein_id=WP_000267825.1] [location=39539..40414] [gbkey=CDS]
lcl|NC_018877.1_cds_WP_000312640.1_2226	E	WT	9.63942843047947	1.50663888149655	5.57303365598801	2.72347273803008	0.965489837907443	2.82081968250728	0.00479011195720301	0.0329573082877024	12.99	17.17	20.12	0	6.02	1.87	14.62	11.68	10.43	[gene=prpB] [locus_tag=BTB_RS11655] [protein=methylisocitrate lyase] [protein_id=WP_000312640.1] [location=2272224..2273132] [gbkey=CDS]
lcl|NC_018877.1_cds_WP_001115928.1_3445	E	WT	77.9924623480258	11.7508279663479	44.8716451571868	2.72148423065008	0.342085647255527	7.95556391355179	1.78317438651677e-15	1.14008117228266e-13	16	17.35	16.24	3.36	2.2	1.82	17.93	16.89	19.74	[locus_tag=BTB_RS17775] [protein=DUF11 domain-containing protein] [protein_id=WP_001115928.1] [location=complement(3521860..3529332)] [gbkey=CDS]
lcl|NC_018877.1_cds_WP_000749639.1_877	E	WT	28.16429479599	4.32219535112838	16.2432450735592	2.70850673257378	0.558298362127782	4.85136069941374	1.22617316095142e-06	2.29271245755256e-05	26	30.95	27.18	2.96	3.44	6.41	52.23	35.61	53.68	[locus_tag=BTB_RS04930] [protein=sensor histidine kinase] [protein_id=WP_000749639.1] [location=965927..967516] [gbkey=CDS]
lcl|NC_018877.1_cds_WP_000348455.1_886	E	WT	18.670279561689	2.95079970746718	10.8105396345781	2.68604509263303	0.686700075003977	3.91152584717204	9.17148385084467e-05	0.00113731340544355	42.3	34.39	38.96	4.09	11.88	2.21	37.49	30.71	30.18	[locus_tag=BTB_RS04975] [protein=TSUP family transporter] [protein_id=WP_000348455.1] [location=977500..978267] [gbkey=CDS]
lcl|NC_018877.1_cds_WP_000476314.1_3866	E	WT	13.995876141819	2.24840229890345	8.12213922036124	2.6661617980139	0.809165634988928	3.29495184017594	0.000984385487132646	0.00890891340409545	21.34	13.88	28.83	0	7.03	3.27	13.87	21.59	19.29	[locus_tag=BTB_RS19910] [protein=PDZ domain-containing protein] [protein_id=WP_000476314.1] [location=complement(3961836..3962873)] [gbkey=CDS]
lcl|NC_018878.1_cds_WP_001005247.1_5998	E	WT	15.8809957619826	2.45965982653093	9.17032779425676	2.66417939425879	0.736985654649585	3.6149677777996	0.000300384980359466	0.00321817854633763	15.48	19.78	21.17	4.7	1.37	2.54	34.84	35.34	28.41	[locus_tag=BTB_RS30815] [protein=APC family permease] [protein_id=WP_001005247.1] [location=complement(362456..363790)] [gbkey=CDS]
lcl|NC_018877.1_cds_WP_000804864.1_3940	E	WT	79.1689434932878	12.6106894102842	45.889816451786	2.6562856561084	0.336031112821653	7.90488009816582	2.68191619073862e-15	1.68747869525205e-13	257.35	308.59	253.51	34.19	39.75	55.5	229.2	220.99	273.18	[locus_tag=BTB_RS20285] [protein=hypothetical protein] [protein_id=WP_000804864.1] [location=4027934..4028392] [gbkey=CDS]
lcl|NC_018877.1_cds_WP_003269770.1_1045	E	WT	9.03076921056256	1.46384383039221	5.24730652047739	2.64114073199348	0.960959461557176	2.74844136267067	0.00598793442891443	0.0387717534398458	29.3	26.2	29.68	3.11	7.24	3.37	26.37	16.38	18.82	[locus_tag=BTB_RS05765] [protein=RNA polymerase sigma factor] [protein_id=WP_003269770.1] [location=complement(1135469..1135972)] [gbkey=CDS]
lcl|NC_018877.1_cds_WP_000262043.1_603	E	WT	78.6057182145647	13.0590342401161	45.8323762273404	2.60127237272432	0.33175385877184	7.84097096068237	4.47075833003231e-15	2.72647477234586e-13	109.97	122.11	107.19	12.83	21.55	21.59	116.67	95.34	133.03	[locus_tag=BTB_RS03440] [protein=site-specific integrase] [protein_id=WP_000262043.1] [location=complement(694898..695998)] [gbkey=CDS]
lcl|NC_018877.1_cds_WP_000619980.1_3408	E	WT	12.8919172936008	2.12001714559044	7.50596721959564	2.59275328482777	0.806033975217686	3.21667989755337	0.00129683201497139	0.0112733379547075	13.09	23.41	17.68	4.17	1.62	3.01	15.71	12.55	9.34	[locus_tag=BTB_RS17590] [protein=Ger(x)C family spore germination protein] [protein_id=WP_000619980.1] [location=3474872..3475999] [gbkey=CDS]
lcl|NC_018877.1_cds_WP_000286698.1_4668	E	WT	10.8569107116073	1.8034865113327	6.33019861147	2.58927077382445	0.867499406463466	2.98475221369906	0.00283808122319283	0.0213475407376401	22.54	19.85	23.26	3.99	4.64	2.16	15.5	28.51	30.83	[locus_tag=BTB_RS23940] [protein=glucose 1-dehydrogenase] [protein_id=WP_000286698.1] [location=complement(4708184..4708969)] [gbkey=CDS]
lcl|NC_018877.1_cds_WP_000436839.1_4650	E	WT	40.1749082213668	6.7656012154989	23.4702547184329	2.55265813074925	0.465293233562879	5.48612777194896	4.1083978478168e-08	1.02425717413496e-06	58.72	68.79	95.26	16.52	10.67	9.93	68.64	77.25	72.71	[locus_tag=BTB_RS23850] [protein=MBL fold metallo-hydrolase] [protein_id=WP_000436839.1] [location=complement(4691654..4692508)] [gbkey=CDS]
lcl|NC_018877.1_cds_WP_001080878.1_1874	E	WT	12.2832990340074	2.11658810332926	7.19994356866835	2.52508796476903	0.821742973851011	3.07284399760119	0.00212029298659763	0.016877191564002	21.67	23.91	15.68	3.29	0	7.12	18.57	8.65	18.78	[locus_tag=BTB_RS09935] [protein=D-alanyl-D-alanine carboxypeptidase] [protein_id=WP_001080878.1] [location=1936079..1937032] [gbkey=CDS]
lcl|NC_018877.1_cds_WP_000781722.1_5408	E	WT	127.007415523553	22.4161094777202	74.7117625006368	2.50844958089276	0.258452259647776	9.70565931329571	2.85226227853868e-22	3.53323989753979e-20	213.06	234.97	226.84	35.11	46.94	36.09	121.39	187.34	161.47	[locus_tag=BTB_RS27785] [protein=NAD-dependent epimerase/dehydratase family protein] [protein_id=WP_000781722.1] [location=complement(5459074..5459967)] [gbkey=CDS]
lcl|NC_018877.1_cds_WP_000029964.1_1583	E	WT	16.0899837239019	2.88146356741892	9.4857236456604	2.49127028782307	0.703569552111159	3.54090122340807	0.000398762833682958	0.00412847445691382	32.54	42.99	29.77	4.32	5.03	9.36	28.98	34.12	31.93	[locus_tag=BTB_RS08480] [protein=AzlC family ABC transporter permease] [protein_id=WP_000029964.1] [location=1653031..1653756] [gbkey=CDS]
lcl|NC_018877.1_cds_WP_000617789.1_5167	E	WT	36.2865489423287	6.53123164118866	21.4088902917587	2.48845844091976	0.469799235010948	5.29685502970597	1.17814154710042e-07	2.71520528645701e-06	43.09	49.79	39.58	6.03	9.81	7.83	47.63	60.69	48.56	[gene=celB] [locus_tag=BTB_RS26570] [protein=PTS cellobiose transporter subunit IIC] [protein_id=WP_000617789.1] [location=complement(5193844..5195145)] [gbkey=CDS]
lcl|NC_018877.1_cds_WP_001252911.1_4577	E	WT	76.4659718896705	13.7383196019971	45.1021457458338	2.48176474769421	0.329843876268337	7.52405888437725	5.31014106355446e-14	2.84451340215268e-12	150.62	184.54	186.29	24.8	34.08	34.16	122.51	132.18	113.54	[locus_tag=BTB_RS23475] [protein=hypothetical protein] [protein_id=WP_001252911.1] [location=complement(4624570..4625265)] [gbkey=CDS]
lcl|NC_018877.1_cds_WP_003270706.1_2689	E	WT	37.3951044371689	6.73906012655497	22.0670822818619	2.45775703995299	0.463903968010364	5.29798667274622	1.17086510151349e-07	2.71520528645701e-06	39.86	32.4	32.19	7.37	3.21	7.97	25.35	18.69	24.12	[locus_tag=BTB_RS13965] [protein=M4 family metallopeptidase] [protein_id=WP_003270706.1] [location=complement(2768599..2770302)] [gbkey=CDS]
lcl|NC_018877.1_cds_WP_000656153.1_554	E	WT	42.2782910173407	7.88637332268945	25.0823321700151	2.42618936144234	0.432001028810174	5.61616570248593	1.95241436019753e-08	5.33749691298138e-07	39.98	46.95	34.01	7.55	6.59	8.17	177.9	183.09	228.87	[gene=treC] [locus_tag=BTB_RS03205] [protein=alpha,alpha-phosphotrehalase] [protein_id=WP_000656153.1] [location=644615..646276] [gbkey=CDS]
lcl|NC_018877.1_cds_WP_000960325.1_861	E	WT	17.2029720240701	3.22110624835941	10.2120391362147	2.4150879916264	0.665645221220904	3.62819098617838	0.000285414098864863	0.00308278334577743	28.69	29.46	25.49	4.81	3.73	6.95	22.65	21.71	19.39	[locus_tag=BTB_RS04855] [protein=ornithine cyclodeaminase family protein] [protein_id=WP_000960325.1] [location=949453..950430] [gbkey=CDS]
lcl|NC_018877.1_cds_WP_000535246.1_4869	E	WT	13.2917523928925	2.47934283095251	7.88554761192248	2.40179515866741	0.757633153466524	3.17012943226953	0.00152371048111199	0.0127695313892768	23.44	21.78	26.39	5.34	2.07	5.78	28.88	28.08	16.73	[locus_tag=BTB_RS25070] [protein=decarboxylase] [protein_id=WP_000535246.1] [location=complement(4921089..4921970)] [gbkey=CDS]
lcl|NC_018877.1_cds_WP_000513958.1_553	E	WT	29.7769336091405	5.65765402820758	17.717293818674	2.37199741666055	0.515286359241619	4.60326064161987	4.15927163255011e-06	6.86973031309526e-05	29.99	29.42	39.58	7.69	2.56	8.32	136.48	170.14	157.9	[gene=treP] [locus_tag=BTB_RS03200] [protein=PTS system trehalose-specific EIIBC component] [protein_id=WP_000513958.1] [location=643174..644601] [gbkey=CDS]
lcl|NC_018879.1_cds_WP_000520758.1_6175	E	WT	12.9419888417402	2.50245487763527	7.72222185968772	2.37144210505167	0.759252813525529	3.1233892885297	0.00178781110939762	0.0146726361027995	8.34	8.59	6.26	1.77	1.37	1.28	8.76	7.55	8.73	[locus_tag=BTB_RS31665] [protein=type IA DNA topoisomerase] [protein_id=WP_000520758.1] [location=complement(13667..16321)] [gbkey=CDS]
lcl|NC_018877.1_cds_WP_000860513.1_2963	E	WT	10.9659194185419	2.09690509890768	6.53141225872482	2.37141644573537	0.844719292353731	2.80734258966389	0.0049952086184385	0.0339639913610467	15.96	20.55	10.48	4.24	0	4.59	17.96	8.5	13.29	[locus_tag=BTB_RS15350] [protein=DUF4018 domain-containing protein] [protein_id=WP_000860513.1] [location=3024073..3025182] [gbkey=CDS]
lcl|NC_018877.1_cds_WP_001255756.1_2385	E	WT	73.3451472840058	14.2661077638823	43.8056275239441	2.36161088324725	0.338480824865118	6.97708912813106	3.01358541900276e-12	1.38905262801476e-10	6.75	9.84	6.81	1.69	1.1	1.71	7.67	8.8	7.36	[locus_tag=BTB_RS12460] [protein=non-ribosomal peptide synthetase] [protein_id=WP_001255756.1] [location=2445235..2460114] [gbkey=CDS]
lcl|NC_018877.1_cds_WP_000773518.1_3423	E	WT	28.7776325831759	5.85194627930768	17.3147894312418	2.32196794325551	0.514637889183193	4.51184802374504	6.42652297891176e-06	0.000101090226541295	110.49	117.04	82.93	10.68	28.96	23.1	105.46	72.21	78.85	[locus_tag=BTB_RS17665] [protein=hypothetical protein] [protein_id=WP_000773518.1] [location=complement(3500929..3501369)] [gbkey=CDS]
lcl|NC_018877.1_cds_WP_000676798.1_602	E	WT	87.9225942898918	17.8201785434384	52.8713864166651	2.31061350200112	0.303369572047916	7.61649721955689	2.6065220145274e-14	1.49742800950531e-12	122.69	128.41	147.65	22.48	38.34	19.46	147.02	129.55	150.96	[gene=sph] [locus_tag=BTB_RS03435] [protein=sphingomyelin phosphodiesterase] [protein_id=WP_000676798.1] [location=693913..694959] [gbkey=CDS]
lcl|NC_018877.1_cds_WP_000817727.1_4596	E	WT	10.4025302985248	2.20560724779911	6.30406877316198	2.26030045743284	0.848886273607942	2.66266581013979	0.0077524364716229	0.0477926254642507	5.58	12.86	12.57	0.99	3.45	2.14	4.88	5.2	7.97	[locus_tag=BTB_RS23570] [protein=acyl--CoA ligase] [protein_id=WP_000817727.1] [location=complement(4640753..4642339)] [gbkey=CDS]
lcl|NC_018877.1_cds_WP_000972797.1_318	E	WT	15.2815298353097	3.27075938398609	9.27614460964789	2.24731333617289	0.729657722324982	3.07995552902812	0.00207031505091069	0.0165792502258788	25.54	22.65	9.15	4.94	7.17	0	26.12	21.33	28.99	[locus_tag=BTB_RS01935] [protein=hypothetical protein] [protein_id=WP_000972797.1] [location=366919..368190] [gbkey=CDS]
lcl|NC_018877.1_cds_WP_000665322.1_278	E	WT	11.520115245315	2.47934283095251	6.99972903813378	2.20546265805593	0.780114083314536	2.82710273436597	0.00469712560121032	0.0324946001451967	15.03	17.31	14.1	3.99	1.55	4.32	13.15	22.01	31.28	[locus_tag=BTB_RS01735] [protein=YbfB/YjiJ family MFS transporter] [protein_id=WP_000665322.1] [location=complement(324273..325451)] [gbkey=CDS]
lcl|NC_018877.1_cds_WP_000501659.1_1044	E	WT	29.0228202327216	6.39002156797642	17.706420900349	2.1707583257519	0.516760241895344	4.20070692317605	2.66082851912285e-05	0.000379407347115215	35.63	42.91	44.56	15.43	9.78	1.52	29.69	35.84	20.72	[locus_tag=BTB_RS05760] [protein=hypothetical protein] [protein_id=WP_000501659.1] [location=complement(1134345..1135463)] [gbkey=CDS]
lcl|NC_018878.1_cds_WP_000524913.1_5791	E	WT	63.07009415873	14.0120551851505	38.5410746719402	2.1693875548387	0.335965952210556	6.45716490187407	1.06682633133895e-10	4.06624959368039e-09	152.39	133.93	132.15	28.46	27.99	35.53	81.86	87.18	80.83	[locus_tag=BTB_RS29775] [protein=PspA/IM30 family protein] [protein_id=WP_000524913.1] [location=complement(227211..227927)] [gbkey=CDS]
lcl|NC_018877.1_cds_WP_000608786.1_2961	E	WT	11.3655906765396	2.54867897100078	6.95713482377016	2.16781628064651	0.807038056394682	2.68613885487742	0.00722830425421828	0.0452653997847097	12.7	21.94	23.24	5.06	7.85	0	16.67	7.61	10.2	[locus_tag=BTB_RS15340] [protein=MoxR family ATPase] [protein_id=WP_000608786.1] [location=3022009..3022938] [gbkey=CDS]
lcl|NC_018877.1_cds_4425	E	WT	16.0309646444596	3.47515882709123	9.7530617357754	2.16767861262879	0.67881974112683	3.19330520504675	0.0014065419893769	0.0119390416400215	26.34	23.93	29.65	9.88	0	7.13	22.08	24.75	24.32	[locus_tag=BTB_RS33850] [protein=WXG100 family type VII secretion target] [pseudo=true] [location=4476304..4477256] [gbkey=CDS]
lcl|NC_018877.1_cds_WP_001219698.1_1566	E	WT	94.4641813069959	21.3876056224821	57.925893464739	2.13084682453068	0.280456758111897	7.59777314291179	3.01269856300002e-14	1.70604815767601e-12	189.87	169.34	201.3	47.02	29.61	48.76	194.93	210.56	197.32	[locus_tag=BTB_RS08395] [protein=flagellin] [protein_id=WP_001219698.1] [location=complement(1637511..1638311)] [gbkey=CDS]
lcl|NC_018877.1_cds_WP_000467944.1_5240	E	WT	12.5831548783144	2.9311167030456	7.75713579068	2.11954584048512	0.756569043816257	2.80152334781475	0.00508619605718051	0.0342915719406437	34.84	26.56	26.97	6.94	13.46	0	21.23	34.79	38.85	[locus_tag=BTB_RS26940] [protein=CpsD/CapB family tyrosine-protein kinase] [protein_id=WP_000467944.1] [location=complement(5277836..5278513)] [gbkey=CDS]
lcl|NC_018877.1_cds_WP_000713287.1_1655	E	WT	60.7486120690604	14.1635523851463	37.4560822271034	2.11513806848232	0.343498116078767	6.15764095776672	7.38365162460097e-10	2.37957683251368e-08	73.13	85.88	67.95	12.34	21.52	18.69	270.75	235.52	256.79	[locus_tag=BTB_RS08830] [protein=cation:dicarboxylase symporter family transporter] [protein_id=WP_000713287.1] [location=1718808..1720079] [gbkey=CDS]
lcl|NC_018877.1_cds_WP_000635998.1_2341	E	WT	12.1243006995805	2.86178056299734	7.4930406312889	2.07125870141824	0.739293371028841	2.80167357450502	0.005083828456416	0.0342915719406437	12.3	10.77	13.85	3.02	2.34	3.27	7.81	8.32	13.51	[locus_tag=BTB_RS12230] [protein=family 10 glycosylhydrolase] [protein_id=WP_000635998.1] [location=complement(2389026..2390585)] [gbkey=CDS]
lcl|NC_018877.1_cds_WP_000976158.1_2405	E	WT	20.8143358109407	5.09392889974038	12.9541323553405	2.05474963761378	0.583683423991499	3.52031521396041	0.000431034216520785	0.00443797307607375	23.19	30.84	16.61	5.6	9.12	2.42	17.39	18.52	11.28	[gene=hblA] [locus_tag=BTB_RS12550] [protein=hemolytic enterotoxin HBL binding subunit HblA] [protein_id=WP_000976158.1] [location=2485573..2486973] [gbkey=CDS]
lcl|NC_018877.1_cds_WP_000812459.1_475	E	WT	14.8225937359287	3.61979794256464	9.22119583924669	2.04994845138952	0.695335732345454	2.94814196370261	0.00319690218061379	0.0236869537270151	7.29	9.87	6.02	0.52	1.2	3.91	10.2	5.82	7.28	[locus_tag=BTB_RS02810] [protein=LPXTG cell wall anchor domain-containing protein] [protein_id=WP_000812459.1] [location=545111..548149] [gbkey=CDS]
lcl|NC_018878.1_cds_WP_000764315.1_5997	E	WT	14.5637799878111	3.51795387819556	9.04086693300335	20312534174806	0.682339991564239	2.97689340005416	0.00291185236142911	0.0218609521983049	38.6	28.24	23.9	10.26	2.39	8.88	52.11	49.34	77.13	[locus_tag=BTB_RS30810] [protein=glucose 1-dehydrogenase] [protein_id=WP_000764315.1] [location=complement(361581..362345)] [gbkey=CDS]
lcl|NC_018877.1_cds_WP_000026289.1_1351	E	WT	26.4245474116815	6.40627553013683	16.4154114709091	2.02352596892609	0.51316627577759	3.94321697360155	8.03958574746865e-05	0.00102143967637711	55.11	40.17	66.32	18.18	11.74	8.74	25.65	37.95	18.99	[locus_tag=BTB_RS07330] [protein=class I SAM-dependent methyltransferase] [protein_id=WP_000026289.1] [location=complement(1430574..1431350)] [gbkey=CDS]
lcl|NC_018877.1_cds_WP_000520861.1_1917	E	WT	203.564828740141	50.4761568146032	127.020492777372	2.01347347348973	0.189887104148726	10.6035293050375	2.86942843279104e-26	4.37477473368603e-24	289.97	268.82	274.9	58.13	69.15	77.52	148.8	120.89	127.06	[locus_tag=BTB_RS10150] [protein=peptidase] [protein_id=WP_000520861.1] [location=1979438..1980598] [gbkey=CDS]
lcl|NC_018877.1_cds_WP_001279934.1_4276	E	WT	41.3609513027844	10.2998090558549	25.8303801793196	1.99919290856538	0.416247676699578	4.80289265376074	1.56389736893191e-06	2.81785871383914e-05	83.25	64.12	47.68	18.63	9.02	20.16	49.29	64.16	66.7	[gene=holA] [locus_tag=BTB_RS21955] [protein=DNA polymerase III subunit delta] [protein_id=WP_001279934.1] [location=complement(4326341..4327351)] [gbkey=CDS]
lcl|NC_018878.1_cds_WP_001032840.1_6116	E	WT	16.8030550041314	4.34530739781113	10.5741812009713	1.96871940950454	0.638760824196416	3.08209166080474	0.00205551532061725	0.0164940541111878	9.43	22.31	14.48	2.73	4.24	4.93	20.58	16.44	25.09	[gene=recJ] [locus_tag=BTB_RS31420] [protein=single-stranded-DNA-specific exonuclease RecJ] [protein_id=WP_001032840.1] [location=469446..471167] [gbkey=CDS]
lcl|NC_018877.1_cds_WP_000591971.1_2404	E	WT	390.52175953788	99.8383996065382	245.180079572209	1.96817626793748	0.143268661983779	13.737660704616	6.03958603364785e-43	1.99507658644834e-40	570.72	518.25	557.04	123.83	143.97	149.04	247.39	262.45	293.31	[locus_tag=BTB_RS12545] [protein=alpha-helical pore-forming toxin family protein] [protein_id=WP_000591971.1] [location=2484071..2485198] [gbkey=CDS]
lcl|NC_018877.1_cds_WP_001987369.1_2224	E	WT	13.8049880441232	3.66602203593015	8.73550504002668	1.93688320628401	0.693891374520484	2.79133489391262	0.00524911301644296	0.0349705613397981	14.48	24.61	19.26	1.4	6.51	7.57	12.83	19.97	15.03	[gene=mmgD] [locus_tag=BTB_RS11645] [protein=citrate synthase] [protein_id=WP_001987369.1] [location=2269549..2270670] [gbkey=CDS]
lcl|NC_018877.1_cds_WP_000714440.1_2403	E	WT	530.762236057471	138.313412382675	334.537824220073	1.93470714770416	0.132403689156855	14.6121846001751	2.3486438917513e-48	1.33000348384316e-45	720.74	651.8	694.31	205.66	155.42	171.07	341.92	385.42	377.12	[gene=hblD] [locus_tag=BTB_RS12540] [protein=hemolytic enterotoxin HBL lytic component L1] [protein_id=WP_000714440.1] [location=2482814..2484034] [gbkey=CDS]
lcl|NC_018878.1_cds_WP_000772906.1_5512	E	WT	18.8338335824145	5.00490975527053	11.9193716688425	1.91969809523189	0.589689675168885	3.25543786175686	0.00113217668159136	0.0100852772265801	55.2	56.09	28.48	14.67	11.37	10.58	77.62	82.67	82.06	[locus_tag=BTB_RS28250] [protein=hypothetical protein] [protein_id=WP_000772906.1] [location=38246..38887] [gbkey=CDS]
lcl|NC_018877.1_cds_WP_000576726.1_5075	E	WT	815.861695593699	217.904130098755	516.882912846227	1.90677040261043	0.108842265353849	17.5186578156149	1.03232179715749e-68	1.02303090098307e-65	827.98	881.37	810.07	214.15	238.32	214.07	532.46	642.22	608.66	[locus_tag=BTB_RS26100] [protein=anthrolysin O/cereolysin O family cholesterol-dependent cytolysin] [protein_id=WP_000576726.1] [location=complement(5100562..5102100)] [gbkey=CDS]
lcl|NC_018877.1_cds_WP_000892367.1_794	E	WT	29.4774054474215	8.06098256936797	18.7691940083948	1.88559854272789	0.481920242376404	3.91267761119513	9.12783575607383e-05	0.00113731340544355	71.74	42.05	45.08	8.87	22.68	11.51	23.77	19.99	15.48	[gene=murQ] [locus_tag=BTB_RS04520] [protein=N-acetylmuramic acid 6-phosphate etherase] [protein_id=WP_000892367.1] [location=875866..876750] [gbkey=CDS]
lcl|NC_018877.1_cds_WP_001171991.1_1725	E	WT	144.401603327907	39.2308962126033	91.8162497702553	1.87995657200276	0.215593016718084	8.71993258696799	2.78367474982393e-18	2.39880145832654e-16	229.68	200.06	206.24	56.67	60.82	53.46	212.25	207.5	264.4	[gene=nheC] [locus_tag=BTB_RS09185] [protein=non-hemolytic enterotoxin NHE subunit C] [protein_id=WP_001171991.1] [location=1798114..1799193] [gbkey=CDS]
lcl|NC_018877.1_cds_WP_001058944.1_3267	E	WT	48.5471924258142	13.2934038144264	30.9202981201203	1.86131471356026	0.362239980649196	5.13834698816089	2.77165743107328e-07	5.99692092422531e-06	46.09	38.88	50.91	12.02	11.82	13	41.74	46.54	47.78	[locus_tag=BTB_RS16890] [protein=M4 family metallopeptidase] [protein_id=WP_001058944.1] [location=complement(3335644..3337341)] [gbkey=CDS]
lcl|NC_018877.1_cds_WP_000162967.1_1724	E	WT	722.465232446151	202.064405171665	462.264818808908	1.83844849938379	0.111773164970379	16.4480311519406	8.66391204149356e-61	5.72395788874675e-58	936.73	971.03	932.19	247.94	253.56	285.14	936.1	995.07	1159.14	[gene=nheB] [locus_tag=BTB_RS09180] [protein=non-hemolytic enterotoxin NHE subunit B] [protein_id=WP_000162967.1] [location=1796798..1798006] [gbkey=CDS]
lcl|NC_018877.1_cds_WP_000850154.1_2402	E	WT	333.801545132909	93.4465515598131	213.624048346361	1.8381694893147	0.15113950875503	12.1620713502123	4.94877402397082e-34	1.22605876443877e-31	378.08	432.86	390.38	111.76	111.97	109.35	208.89	206.4	233.09	[gene=hblC] [locus_tag=BTB_RS12535] [protein=hemolytic enterotoxin HBL lytic component L2] [protein_id=WP_000850154.1] [location=2481434..2482753] [gbkey=CDS]
lcl|NC_018877.1_cds_WP_000055706.1_3406	E	WT	15.5177289932288	4.30594138896797	9.9118351910984	1.83246879124169	0.643973222809785	2.84556675081343	0.00443324667400329	0.0311033448066355	19.77	9.64	20.03	5.25	4.89	3.41	11.86	15	9.87	[locus_tag=BTB_RS17580] [protein=spore germination protein] [protein_id=WP_000055706.1] [location=3472277..3473770] [gbkey=CDS]
lcl|NC_018877.1_cds_WP_000873666.1_4435	E	WT	30.1404871001588	8.63156578235752	19.3860264412581	1.80507746892809	0.448571426410778	4.02405807113335	5.72038020130382e-05	0.00076634221251092	93.87	78.38	74.26	24.27	25.08	20.42	70.4	79.04	90.52	[locus_tag=BTB_RS22755] [protein=recombinase family protein] [protein_id=WP_000873666.1] [location=4484836..4485417] [gbkey=CDS]
lcl|NC_018877.1_cds_WP_000278776.1_864	E	WT	17.2029720240701	5.07081685305762	11.1368944385638	1.77256666826666	0.588709000455153	3.01093862484898	0.00260441489418802	0.0199688600397704	29.5	30.29	26.22	8.25	11.51	5.36	18.63	28.53	23.27	[locus_tag=BTB_RS04870] [protein=ABC transporter permease] [protein_id=WP_000278776.1] [location=952893..953843] [gbkey=CDS]
lcl|NC_018877.1_cds_WP_000743772.1_2588	E	WT	14.8136462046258	4.34873644007231	9.58119132234904	1.77120827108244	0.640392366892629	2.76581727492608	0.00567803406840283	0.0372028546233865	14.58	8.47	10.16	2.95	4.29	2.4	5.21	8.32	7.93	[locus_tag=BTB_RS13450] [protein=penicillin-binding protein 2] [protein_id=WP_000743772.1] [location=2665975..2668101] [gbkey=CDS]
lcl|NC_018877.1_cds_WP_001109527.1_5314	E	WT	156.643778345078	46.157390505736	101.400584425407	1.76659673258977	0.203183335214621	8.69459461684557	3.48070247306627e-18	2.86623255778394e-16	144.11	145.25	135.68	36.73	43.74	43.62	194.04	164.93	178.02	[locus_tag=BTB_RS27310] [protein=M4 family metallopeptidase] [protein_id=WP_001109527.1] [location=5349483..5351234] [gbkey=CDS]
lcl|NC_018877.1_cds_WP_014482088.1_3268	E	WT	48.5062322502718	14.3089028149867	31.4075675326293	1.75531742026261	0.353186639743076	4.96994286516475	6.69726336234864e-07	1.34080565496717e-05	33.12	34.47	35.8	10.56	8.19	11.43	29.81	30.16	39.24	[locus_tag=BTB_RS16895] [protein=enhancin] [protein_id=WP_014482088.1] [location=complement(3337506..3339734)] [gbkey=CDS]
lcl|NC_018877.1_cds_WP_000711293.1_795	E	WT	127.216935928858	37.4871700289023	82.35205297888	1.7505416745016	0.241045529370047	7.26228641981661	3.80601197505281e-13	1.95935473624797e-11	165.5	113.44	164.4	50.59	36.09	42.3	44.62	55.3	54.81	[locus_tag=BTB_RS04525] [protein=PTS transporter subunit EIIC] [protein_id=WP_000711293.1] [location=876775..878139] [gbkey=CDS]
lcl|NC_018878.1_cds_WP_001198458.1_6020	E	WT	54.0392020671969	16.096135364159	35.0676687156779	1.74276134996776	0.33419211174781	5.21484885101922	1.8396717991692e-07	4.07399944799258e-06	23.06	23.27	22.83	8.03	6.39	5.94	17.89	23.82	24.68	[gene=dnaE] [locus_tag=BTB_RS30925] [protein=DNA polymerase III subunit alpha] [protein_id=WP_001198458.1] [location=complement(379938..383651)] [gbkey=CDS]
lcl|NC_018877.1_cds_WP_000312915.1_5188	E	WT	31.0035272628653	9.28773909755575	20.1456331802105	1.73401586497866	0.436073494150301	3.97643032250202	6.99574841290695e-05	0.000908003939206554	59.2	56.38	53.31	19.78	14.63	15.56	49.47	40.53	55.52	[locus_tag=BTB_RS26675] [protein=D-amino-acid transaminase] [protein_id=WP_000312915.1] [location=5219128..5220000] [gbkey=CDS]
lcl|NC_018877.1_cds_WP_000388296.1_5344	E	WT	14.2547718105837	4.3025123467068	9.27864207864523	1.71829971137049	0.640070939340126	2.68454573666779	0.00726284453473795	0.0453904981550626	19.58	19.32	25.19	5.94	5.18	8.04	27.27	33.51	25.94	[locus_tag=BTB_RS27465] [protein=iron ABC transporter permease] [protein_id=WP_000388296.1] [location=complement(5388220..5389275)] [gbkey=CDS]
lcl|NC_018877.1_cds_WP_000251040.1_1406	E	WT	49.2604275473377	15.1431144191246	32.2017709832312	1.69939273478895	0.348472004560156	4.87669802035871	1.07876389308616e-06	2.06580679816113e-05	78.75	65.16	79.16	22.42	26.07	19.41	69.61	67.4	63.22	[locus_tag=BTB_RS07600] [protein=type 2 isopentenyl-diphosphate Delta-isomerase] [protein_id=WP_000251040.1] [location=1482641..1483690] [gbkey=CDS]
lcl|NC_018877.1_cds_WP_001050185.1_3338	E	WT	21.9137389728604	6.72623520665574	14.3199870897581	1.68313868168794	0.53233138513853	3.16182499976013	0.00156783754986619	0.0130840169424623	36.98	26.6	36.83	16.63	8.79	4.91	29.87	30.68	37.56	[locus_tag=BTB_RS17240] [protein=serine hydrolase] [protein_id=WP_001050185.1] [location=3404256..3405293] [gbkey=CDS]
lcl|NC_018877.1_cds_WP_001273986.1_4165	E	WT	55.6018102925315	17.2107607011942	36.4062854968628	1.66967752121212	0.360558005877454	4.63081527519765	3.64228718235244e-06	6.14384101738088e-05	84.55	83.46	101.98	41.72	9.33	31.25	87.19	112.16	78.65	[locus_tag=BTB_RS21400] [protein=LacI family DNA-binding transcriptional regulator] [protein_id=WP_001273986.1] [location=4227295..4228272] [gbkey=CDS]
lcl|NC_018877.1_cds_WP_000751827.1_1723	E	WT	958.400466127412	305.878455383411	632.139460755412	1.64677314213912	0.0993317225764791	16.5785219406742	9.96497e-48	7.900226124921e-59	1278.14	1295.5	1348.71	419.06	421.21	399.31	1541.37	1546.19	1616.37	[gene=nheA] [locus_tag=BTB_RS09175] [protein=non-hemolytic enterotoxin NHE subunit A] [protein_id=WP_000751827.1] [location=1795600..1796760] [gbkey=CDS]
lcl|NC_018877.1_cds_WP_000698296.1_439	E	WT	47.7978804976348	15.3971669978564	31.5975237477456	1.63132892643603	0.354975788112364	4.59560618235644	4.31492988905375e-06	7.06792647942524e-05	82.68	59.86	56.72	24.72	20.75	17.83	74.6	69.14	75.59	[locus_tag=BTB_RS02535] [protein=amidohydrolase] [protein_id=WP_000698296.1] [location=complement(501941..503083)] [gbkey=CDS]
lcl|NC_018878.1_cds_WP_000748510.1_6032	E	WT	19.4336271916755	6.40284648787566	12.9182368397756	1.59362924295065	0.559453166815139	2.84854807780047	0.00439192169660398	0.0308680453995357	34.54	17.55	15.8	9.18	5.34	7.45	23.48	28.45	28.5	[locus_tag=BTB_RS30995] [protein=SH3 domain-containing protein] [protein_id=WP_000748510.1] [location=complement(396138..397505)] [gbkey=CDS]
lcl|NC_018877.1_cds_WP_000569521.1_812	E	WT	31.4532291086787	10.9424461367869	21.1978376227328	1.53027559625775	0.425042006813566	3.60029261044066	0.00031785927107681	0.0033599844014626	28.51	25.22	31.15	6.24	13.47	9.64	23.27	29.47	27.52	[locus_tag=BTB_RS04610] [protein=SgrR family transcriptional regulator] [protein_id=WP_000569521.1] [location=complement(889388..891148)] [gbkey=CDS]
lcl|NC_018877.1_cds_WP_000768013.1_3352	E	WT	26.1837925674638	9.35021715308166	17.7670048602727	1.48775657447228	0.45102747142485	3.29859414055706	0.000971702915212355	0.00881425710732672	59.54	56.47	51.39	18.99	19.62	20.54	38.7	60.24	42.49	[locus_tag=BTB_RS17310] [protein=SDR family oxidoreductase] [protein_id=WP_000768013.1] [location=3416635..3417378] [gbkey=CDS]
lcl|NC_018877.1_cds_WP_000204578.1_3544	E	WT	21.0595644208098	7.66229087516273	14.3609276479863	1.47331486550564	0.525417638989683	2.80408337325457	0.00504598549687083	0.0341919427514461	23.56	34.05	30.95	9.74	17.79	4.52	36.32	24.05	33.63	[locus_tag=BTB_RS18280] [protein=alkene reductase] [protein_id=WP_000204578.1] [location=complement(3630615..3631742)] [gbkey=CDS]
lcl|NC_018877.1_cds_WP_001252973.1_596	E	WT	256.137132832133	92.1170597181107	174.127096275122	1.47164811053748	0.165187622543783	8.90894903549705	5.15185859723266e-19	4.86237320938815e-17	183.95	143.55	180.08	55.58	59.3	65.8	97.82	93.86	110.2	[locus_tag=BTB_RS03410] [protein=M6 family metalloprotease domain-containing protein] [protein_id=WP_001252973.1] [location=686742..689141] [gbkey=CDS]
lcl|NC_018877.1_cds_WP_000380176.1_4692	E	WT	20.8553779071301	7.58952569285329	14.2224517999917	1.46469366719044	0.510555143720613	2.8688256013183	0.00411998899114866	0.0293207115994853	34.98	24.52	21.73	7.69	10.44	11.1	30.76	28.91	38.74	[locus_tag=BTB_RS24060] [protein=cation:proton antiporter] [protein_id=WP_000380176.1] [location=complement(4732746..4733969)] [gbkey=CDS]
lcl|NC_018877.1_cds_WP_000066296.1_3650	E	WT	752396239978867	27.371366097364	51.3054950476254	1.45676172828246	0.271701011578903	5.3616352762802	8.24719269523289e-08	1.99340681975019e-06	114.84	115.19	130.97	39.63	44.24	46.31	59.28	81.01	74.5	[gene=plcA] [locus_tag=BTB_RS18820] [protein=phosphatidylinositol diacylglycerol-lyase] [protein_id=WP_000066296.1] [location=complement(3734300..3735289)] [gbkey=CDS]
lcl|NC_018877.1_cds_WP_001086772.1_5308	E	WT	134.130696326516	49.7222797916641	91.9264880590898	1.43213411916748	0.213668253522356	6.70260600514356	2.04734948910218e-11	8.3666942008258e-10	111.16	106.85	84.22	41.61	32.83	36.18	47.19	51.94	44.4	[locus_tag=BTB_RS27280] [protein=(Fe-S)-binding protein] [protein_id=WP_001086772.1] [location=complement(5340815..5342926)] [gbkey=CDS]
lcl|NC_018877.1_cds_WP_000371895.1_426	E	WT	46.2304298637372	17.325609620241	31.7780197419891	1.42299083781929	0.339495722414647	4.19148385051316	2.77135918133441e-05	0.000393751533864144	60.34	62.52	53.28	20.12	24.86	20.41	86.96	70.88	61.63	[locus_tag=BTB_RS02475] [protein=serine hydrolase] [protein_id=WP_000371895.1] [location=488270..489517] [gbkey=CDS]
lcl|NC_018877.1_cds_WP_001102576.1_1704	E	WT	39.7164226855444	14.7307065558747	27.2235646207096	1.42105941218308	0.377789628234163	3.76150986152079	0.000168890761203956	0.00191612552540841	78.3	50.67	75.56	22.08	21.72	31.24	35.95	37.02	26.23	[locus_tag=BTB_RS09075] [protein=alpha/beta hydrolase] [protein_id=WP_001102576.1] [location=1772766..1773689] [gbkey=CDS]
lcl|NC_018877.1_cds_WP_000720577.1_4960	E	WT	27.3601098714318	10.2604430470117	18.8102764592217	1.41180234477694	0.465008810202401	3.03607655124306	0.00239678504428881	0.0185926730245809	55.87	105.98	71.88	39.59	16.44	30.6	47.89	85.01	74.04	[locus_tag=BTB_RS25530] [protein=histidine phosphatase family protein] [protein_id=WP_000720577.1] [location=4990565..4991119] [gbkey=CDS]
lcl|NC_018877.1_cds_WP_000176133.1_4787	E	WT	34.310602400101	13.0658923246385	23.6882473623698	1.4090423421467	0.400467865228283	3.51849040707296	0.000434009506782311	0.00445703027172301	31.05	31.39	21.31	8.85	14.04	8.71	22.15	14.52	18.37	[locus_tag=BTB_RS24525] [protein=ABC transporter permease] [protein_id=WP_000176133.1] [location=complement(4814510..4816459)] [gbkey=CDS]
lcl|NC_018877.1_cds_WP_003274451.1_2649	E	WT	27.4055847729491	10.4247651669067	18.9151749699279	1.39928309907663	0.45122922908755	3.10104711502441	0.00192837604894784	0.0156320708753154	32.44	50.45	41.28	11.99	12.2	22.71	17.98	25.91	23.15	[locus_tag=BTB_RS13760] [protein=prolyl oligopeptidase family serine peptidase] [protein_id=WP_003274451.1] [location=complement(2725072..2726118)] [gbkey=CDS]
lcl|NC_018877.1_cds_WP_000144179.1_2505	E	WT	19.9421023549902	7.65886183290156	13.8004820939459	1.39392862145847	0.518362807596995	2.68909844809351	0.00716452863192505	0.0450082274119665	13.76	18.02	17.21	4.87	9.44	4.39	17.2	19.54	21.27	[locus_tag=BTB_RS13025] [protein=ABC transporter permease] [protein_id=WP_000144179.1] [location=2593847..2595778] [gbkey=CDS]
lcl|NC_018878.1_cds_WP_001288315.1_5468	E	WT	21.4183983842356	8.1669669903652	14.7926826873004	1.38780089790049	0.51043993732719	2.71883290552737	0.00655126937534544	0.0415816364595866	12.97	22.33	17.18	9.73	5.66	4.39	25.18	20.11	26.14	[locus_tag=BTB_RS28030] [protein=DNA gyrase subunit B] [protein_id=WP_001288315.1] [location=2376..4310] [gbkey=CDS]
lcl|NC_018877.1_cds_WP_001187960.1_520	E	WT	97.9936247427818	37.3553558333281	67.674490288055	1.38648169752241	0.24766855045163	5.59813385669727	2.1667143441026e-08	5.76433265773335e-07	116.08	134.95	115	56.76	32.99	48.06	67.91	62.13	73.72	[locus_tag=BTB_RS03040] [protein=tetratricopeptide repeat protein] [protein_id=WP_001187960.1] [location=605526..606797] [gbkey=CDS]
lcl|NC_018877.1_cds_WP_001086179.1_1947	E	WT	22.172552720978	8.52286363346609	15.3477081772221	1.3669815095253	0.486399747352061	2.81040752378489	0.0049478805678176	0.0337437898447388	29.87	34.69	36.83	16.63	8.79	13.09	30.94	28.41	16.24	[gene=namA] [locus_tag=BTB_RS10300] [protein=NADPH dehydrogenase NamA] [protein_id=WP_001086179.1] [location=complement(2007016..2008053)] [gbkey=CDS]
lcl|NC_018877.1_cds_WP_000727535.1_3487	E	WT	51.1908991880481	19.8905425534021	35.5407208707251	1.36485753742053	0.322526267639137	4.23177171711056	2.31857672281664e-05	0.000339145318422331	43.96	45.55	52.4	15.58	21.3	17.84	16.16	15.84	19.07	[locus_tag=BTB_RS17995] [protein=peptide ABC transporter substrate-binding protein] [protein_id=WP_000727535.1] [location=complement(3574832..3576544)] [gbkey=CDS]
lcl|NC_018877.1_cds_WP_000487795.1_2176	E	WT	28.5097484227848	11.1305916177316	19.8201700202582	1.34950174926594	0.431129467061251	3.13015428628593	0.00174714513686416	0.0143985100260489	93.98	58.31	75.18	28.92	27.51	31.29	55.65	49.39	63.54	[locus_tag=BTB_RS11420] [protein=hypothetical protein] [protein_id=WP_000487795.1] [location=2228967..2229563] [gbkey=CDS]
lcl|NC_018877.1_cds_WP_000870460.1_3660	E	WT	34.9556251489382	13.9752269694231	24.4654260591807	1.31672926261286	0.42227445184351	3.11818358147044	0.00181969418561569	0.0149034457681417	133.3	116.7	134.67	32.7	25.34	94.34	56.39	62.79	90.25	[locus_tag=BTB_RS18870] [protein=hypothetical protein] [protein_id=WP_000870460.1] [location=complement(3751701..3752132)] [gbkey=CDS]
lcl|NC_018878.1_cds_WP_033795617.1_5704	E	WT	29.1272732533577	11.7670819285083	20.447177590933	1.30247189624481	0.421462863368862	3.09035981446577	0.0019991415053003	0.0161397086089824	48.29	64.93	60.64	27.64	18.36	23.5	62.68	45.99	70.25	[locus_tag=BTB_RS29340] [protein=TerC family protein] [protein_id=WP_033795617.1] [location=complement(169489..170283)] [gbkey=CDS]
lcl|NC_018877.1_cds_WP_000738224.1_5322	E	WT	31.5168038744196	13.0230972735342	22.2699505739769	1.28670700678052	0.402127246768942	3.19975086771438	0.00137546425614423	0.0117254630351736	133.87	150.45	115.25	50.22	68.12	45.28	82.68	75.48	64.63	[locus_tag=BTB_RS27350] [protein=hypothetical protein] [protein_id=WP_000738224.1] [location=5368122..5368496] [gbkey=CDS]
lcl|NC_018878.1_cds_WP_000236656.1_5877	E	WT	52.9627820975666	21.9636242912601	37.4632031944133	1.27814660857636	0.340729332988528	3.75120802593006	0.00017598460781446	0.00197410174412051	165.76	120.25	149.29	27.11	81.94	70.39	68.85	75.37	81.89	[locus_tag=BTB_RS30185] [protein=TerD family protein] [protein_id=WP_000236656.1] [location=complement(281394..281972)] [gbkey=CDS]
lcl|NC_018877.1_cds_WP_001284785.1_1754	E	WT	100.319744439397	41.5220935626111	70.920919001004	1.27773028753762	0.230534223550917	5.54247550691932	2.98225129560437e-08	7.62686718437144e-07	126.03	117.48	107.64	43.88	55.05	44.98	56.22	76.37	75.98	[gene=brnQ] [locus_tag=BTB_RS09330] [protein=branched-chain amino acid transport system II carrier protein] [protein_id=WP_001284785.1] [location=1831427..1832785] [gbkey=CDS]
lcl|NC_018878.1_cds_WP_000800213.1_6093	E	WT	30.1448789451632	12.6175474948066	21.3812132199849	1.26356516946511	0.406489369556239	3.10848269130514	0.00188050660617418	0.0153381238413054	18.12	22.09	18.36	7.7	8.96	7.64	23.55	23.15	21.98	[locus_tag=BTB_RS31305] [protein=AAA family ATPase] [protein_id=WP_000800213.1] [location=complement(447048..449492)] [gbkey=CDS]
lcl|NC_018877.1_cds_WP_001126153.1_1945	E	WT	46.5755967682674	19.6996793445632	33.1376380564153	1.23529871800272	0.328442854035536	3.76107655509859	0.000169183636199027	0.00191612552540841	72.97	75.73	83.9	36.31	30.7	30.36	43.08	57.05	65.37	[locus_tag=BTB_RS10290] [protein=zinc ABC transporter substrate-binding protein] [protein_id=WP_001126153.1] [location=complement(2004847..2005797)] [gbkey=CDS]
lcl|NC_018877.1_cds_WP_000873623.1_4734	E	WT	32.2708762905149	13.8307677887282	23.0508220396215	1.23217998651587	0.39709011323825	3.10302358441388	0.00191554374431714	0.0155598676280187	24.25	24.94	24.89	8.34	14.99	8.2	23.54	18.8	29.52	[locus_tag=BTB_RS24265] [protein=sulfatase-like hydrolase/transferase] [protein_id=WP_000873623.1] [location=complement(4773523..4775592)] [gbkey=CDS]
lcl|NC_018877.1_cds_WP_000830633.1_1040	E	WT	2846.62774771523	1223.91023049388	2035.26898910455	1.21726645302505	0.0863204317655938	14.101718771873	3.70631449796038e-45	1.63242562999055e-42	4353.68	4645.99	4380.1	2083.27	1813.9	1793.92	2853.34	3323.7	2980.75	[gene=cytK] [locus_tag=BTB_RS05745] [protein=beta-channel forming cytolysin CytK] [protein_id=WP_000830633.1] [location=complement(1130783..1131793)] [gbkey=CDS]
lcl|NC_018877.1_cds_WP_000808748.1_2897	E	WT	116.950338851823	50.4111409659616	83.6807399088925	1.2137364649651	0.212515642540017	5.71128059308177	1.12129192094255e-08	3.19769868677429e-07	99.48	88.78	93.47	40.55	44.37	35.27	65.64	83.65	93.95	[locus_tag=BTB_RS15015] [protein=LTA synthase family protein] [protein_id=WP_000808748.1] [location=complement(2950468..2952441)] [gbkey=CDS]
lcl|NC_018877.1_cds_WP_001035761.1_816	E	WT	29.4362814305852	12.7072779536434	21.0717796921143	1.20420298417568	0.433501596278939	2.77785132629784	0.00547196491622739	0.0360313437340953	23.65	26.43	19.97	16.5	7.31	5.95	18.84	24.79	19.51	[locus_tag=BTB_RS04630] [protein=catalase] [protein_id=WP_001035761.1] [location=complement(893569..895566)] [gbkey=CDS]
lcl|NC_018878.1_cds_WP_000571624.1_6078	E	WT	52.0131430165063	22.5648889498217	37.289015983164	1.20392174119673	0.310190134912231	3.88123800757681	0.000103926070090404	0.00127542706451505	67.12	73.76	67.16	34.35	29.18	25.73	47.54	54.6	68.29	[locus_tag=BTB_RS31225] [protein=RNA-splicing ligase RtcB] [protein_id=WP_000571624.1] [location=complement(432763..433950)] [gbkey=CDS]
lcl|NC_018877.1_cds_WP_000545210.1_4846	E	WT	111.926540523713	48.7454354855799	80.3359880046463	1.2010190732415	0.224225703243587	5.35629526797279	8.49456515611603e-08	2.0284612216171e-06	161.46	117.68	122.85	49.71	63.3	60.19	102.72	109.41	96.15	[locus_tag=BTB_RS24955] [protein=ArsB/NhaD family transporter] [protein_id=WP_000545210.1] [location=4888752..4890077] [gbkey=CDS]
lcl|NC_018877.1_cds_WP_000179289.1_1702	E	WT	29.6861476473998	12.9606192180082	21.323383432704	1.19986229747629	0.406148022577622	2.9542487732954	0.00313431231776191	0.0232666929355959	40.1	40.51	35.57	18.08	19.52	12.58	35.55	29.12	39.03	[locus_tag=BTB_RS09065] [protein=multidrug efflux MFS transporter] [protein_id=WP_000179289.1] [location=1770523..1771737] [gbkey=CDS]
lcl|NC_018877.1_cds_WP_001167953.1_539	E	WT	32.7797610570647	14.315760899509	23.5477609782869	1.19295271119726	0.387524117212496	3.07839604868544	0.00208118123585594	0.0166106652688029	71.85	61.33	56.62	32.46	26.64	22.72	80.83	80.35	56.4	[locus_tag=BTB_RS03130] [protein=ABC transporter ATP-binding protein] [protein_id=WP_001167953.1] [location=626146..626967] [gbkey=CDS]
lcl|NC_018877.1_cds_WP_000108316.1_542	E	WT	485.688385343	213.890132263423	349.789258803212	1.18344111085219	0.139395356523451	8.48981731075878	2.0696218330378e-17	1.51925573077071e-15	383.85	497.5	395.78	206.82	161.15	188.06	334.48	372.25	353.56	[gene=ltrA] [locus_tag=BTB_RS03145] [protein=group II intron reverse transcriptase/maturase] [protein_id=WP_000108316.1] [location=complement(628880..630685)] [gbkey=CDS]
lcl|NC_018877.1_cds_WP_000108316.1_949	E	WT	485.688385343	213.890132263423	349.789258803212	1.18344111085219	0.139395356523451	8.48981731075878	2.0696218330378e-17	1.51925573077071e-15	383.85	497.5	395.78	206.82	161.15	188.06	334.48	372.25	353.56	[gene=ltrA] [locus_tag=BTB_RS05280] [protein=group II intron reverse transcriptase/maturase] [protein_id=WP_000108316.1] [location=complement(1034879..1036684)] [gbkey=CDS]
lcl|NC_018878.1_cds_WP_000572529.1_5602	E	WT	37.658473871585	16.811357692622	27.2349157821035	1.16646339079593	0.361829060104236	3.2237968682225	0.00126503099871811	0.0110697193795112	30.85	33.44	24.81	14.05	10.89	14.36	25.34	23.47	26.21	[gene=ligA] [locus_tag=BTB_RS28700] [protein=NAD-dependent DNA ligase LigA] [protein_id=WP_000572529.1] [location=complement(88857..90866)] [gbkey=CDS]
lcl|NC_018877.1_cds_WP_001101929.1_277	E	WT	39.1074357830395	17.8662227020254	28.4868292425324	1.11539722216023	0.367239641531164	3.03724624474011	0.00238750329603807	0.0185834543857426	40.63	42.47	62.73	22.21	15.78	28.04	56.59	68.62	50.53	[gene=purD] [locus_tag=BTB_RS01730] [protein=phosphoribosylamine--glycine ligase] [protein_id=WP_001101929.1] [location=322923..324194] [gbkey=CDS]
lcl|NC_018878.1_cds_WP_000110306.1_5605	E	WT	35.632619622512	16.655720135998	26.144169879255	1.11145175891184	0.395535898843388	2.80998959174604	0.00495431021433854	0.0337437898447388	27.47	24.19	14.17	6.08	9.9	14.48	32.19	29.71	29.81	[locus_tag=BTB_RS28715] [protein=AAA family ATPase] [protein_id=WP_000110306.1] [location=complement(91759..94338)] [gbkey=CDS]
lcl|NC_018877.1_cds_WP_000925211.1_537	E	WT	31.1533323040483	14.516019985986	22.8346761450171	1.10712979344716	0.404498576965312	2.73704249283948	0.00619942846726802	0.0397003787467697	44.08	50.17	52.93	12.49	23.6	32.1	61.7	55.16	62.91	[locus_tag=BTB_RS03120] [protein=iron ABC transporter permease] [protein_id=WP_000925211.1] [location=624074..625078] [gbkey=CDS]
lcl|NC_018877.1_cds_WP_000692712.1_2039	E	WT	33.1795551960328	15.2619237600211	24.220739478027	1.10641013693188	0.390397068444033	2.8340636402358	0.00459601781754341	0.0320750257548276	42.02	30.09	34.91	20.2	9.89	18.41	121.54	129.45	130.64	[gene=narH] [locus_tag=BTB_RS10745] [protein=nitrate reductase subunit beta] [protein_id=WP_000692712.1] [location=2085507..2086982] [gbkey=CDS]
lcl|NC_018877.1_cds_WP_000687647.1_956	E	WT	33.133875492898	15.3671968666513	24.2505361797746	1.10341188665837	0.383401141351385	2.8779567081338	0.00400260063907557	0.0287433132849557	15.14	19.29	19.32	8.58	6.24	9.87	15.14	16.53	19.81	[locus_tag=BTB_RS05315] [protein=AAA family ATPase] [protein_id=WP_000687647.1] [location=1041854..1044778] [gbkey=CDS]
lcl|NC_018877.1_cds_WP_000224199.1_1656	E	WT	131.927539077175	61.4389972701787	96.6832681736766	1.10252354149065	0.197908266159729	5.57088171648588	2.53453363398224e-08	6.56659563732392e-07	159.96	140.88	135.06	64.3	63.36	73.12	374.51	418.54	439.77	[gene=aspA] [locus_tag=BTB_RS08835] [protein=aspartate ammonia-lyase] [protein_id=WP_000224199.1] [location=1720104..1721543] [gbkey=CDS]
lcl|NC_018877.1_cds_WP_001010456.1_1048	E	WT	34.9465547366648	16.1192474108417	25.5329010737532	1.10206174394847	0.37971161062518	2.90236514531112	0.00370356576224329	0.0270343515581776	33.04	24.1	38.15	17.11	14.66	11.69	24.14	25.71	31.44	[locus_tag=BTB_RS05780] [protein=HAMP domain-containing histidine kinase] [protein_id=WP_001010456.1] [location=complement(1139415..1141157)] [gbkey=CDS]
lcl|NC_018877.1_cds_WP_000941977.1_1254	E	WT	130.314449700466	61.2165613666222	95.7655055335439	1.09265061408334	0.224322894233065	4.87088318746508	1.11100511716849e-06	2.11731936752688e-05	367.75	418.11	373.54	132.26	150.35	257.59	194.93	212.04	232.84	[locus_tag=BTB_RS06820] [protein=DinB family protein] [protein_id=WP_000941977.1] [location=1344604..1345137] [gbkey=CDS]
lcl|NC_018877.1_cds_WP_001039711.1_4623	E	WT	90.9754932859554	43.0415573640068	67.0085253249811	1.08360392080449	0.23434658774847	4.62393726836571	3.76523779673688e-06	6.27117757406093e-05	164.06	150.21	152.42	59.26	82.67	76.94	164.85	129.78	119.35	[locus_tag=BTB_RS23705] [protein=Gfo/Idh/MocA family oxidoreductase] [protein_id=WP_001039711.1] [location=4666888..4667814] [gbkey=CDS]
lcl|NC_018879.1_cds_WP_000116413.1_6161	E	WT	47.3934897120447	22.6967031453959	35.0450964287203	1.06525704571916	0.320836866090743	3.32024514108634	0.000899384356376772	0.00836258592163303	61.26	50.65	46.76	26.49	29.51	19.11	32.71	49.77	42.98	[locus_tag=BTB_RS31595] [protein=IS4-like element ISBth4 family transposase] [protein_id=WP_000116413.1] [location=4571..5992] [gbkey=CDS]
lcl|NC_018877.1_cds_WP_003270074.1_1657	E	WT	70.7378859713392	34.0481281031715	52.3930070372554	1.06252373540735	0.270365398270886	3.92995458073661	8.49619088596103e-05	0.00106578799594777	63.79	69.37	63.08	29.32	41.54	22.8	168.73	190.72	202.37	[gene=malS] [locus_tag=BTB_RS08840] [protein=oxaloacetate-decarboxylating malate dehydrogenase] [protein_id=WP_003270074.1] [location=1721619..1723331] [gbkey=CDS]
lcl|NC_018877.1_cds_541	E	WT	807.707756444889	390.632385734074	599.170071089482	1.04718811664506	0.0997105137031438	10.5022838390216	8.4315102809419e-26	1.23787062050569e-23	1504.67	1559.07	1505.94	779.11	708.17	699.49	1348.63	1380.24	1235.57	[locus_tag=BTB_RS03140] [protein=aminotransferase class I/II-fold pyridoxal phosphate-dependent enzyme] [pseudo=true] [partial=3'] [location=627941..>628780] [gbkey=CDS]
lcl|NC_018877.1_cds_WP_001168820.1_5162	E	WT	276.151470802723	133.970111398391	205.060791100557	1.04474167815617	0.142172087043703	7.34843034156925	2.00547932805356e-13	1.05996267418724e-11	339.79	348.73	315.17	165.58	160.43	155.8	326.8	383.23	350.42	[gene=celB] [locus_tag=BTB_RS26545] [protein=PTS cellobiose transporter subunit IIC] [protein_id=WP_001168820.1] [location=complement(5189825..5191132)] [gbkey=CDS]
lcl|NC_018877.1_cds_WP_001164901.1_672	E	WT	34.8059020284023	16.8182157771443	25.8120589027733	1.04442031626371	0.374762948713791	2.7868825342746	0.00532177657692923	0.0353358833349204	50.92	33.63	34.63	22.55	18.35	15.86	14.32	13.56	15.9	[locus_tag=BTB_RS03790] [protein=amino acid permease] [protein_id=WP_001164901.1] [location=complement(753897..755288)] [gbkey=CDS]
lcl|NC_018877.1_cds_WP_000782772.1_4462	E	WT	152.723611182598	74.4485583094466	113.586084746022	1.03940351608887	0.184256642392551	5.64106402131471	1.69002502855455e-08	4.65226334249323e-07	306.72	281.25	289.09	121.31	160.88	141.51	180.55	165.24	199.79	[locus_tag=BTB_RS22900] [protein=5'-nucleotidase, lipoprotein e(P4) family] [protein_id=WP_000782772.1] [location=4510666..4511493] [gbkey=CDS]
lcl|NC_018877.1_cds_WP_001036420.1_478	E	WT	1050.20435642156	512.412188834335	781.308272627949	1.03544923032797	0.0906657072090069	11.4205167775398	3.30264241956764e-30	6.54583727558305e-28	608.35	570.78	544.34	283.23	280.82	267.79	432.18	430.19	447.58	[locus_tag=BTB_RS02825] [protein=PKD domain-containing protein] [protein_id=WP_001036420.1] [location=551068..553965] [gbkey=CDS]
lcl|NC_018877.1_cds_WP_000486359.1_4995	E	WT	370.280129021171	182.202897519865	276.241513270518	1.02030327170371	0.13141987112695	7.76369100771761	8.24927329801558e-15	4.88061482885578e-13	267.79	228.79	242.85	131.12	118.74	109.79	158.99	180.24	162.79	[locus_tag=BTB_RS25705] [protein=3-hydroxyacyl-CoA dehydrogenase/enoyl-CoA hydratase family protein] [protein_id=WP_000486359.1] [location=complement(5020393..5022774)] [gbkey=CDS]
lcl|NC_018877.1_cds_WP_014481934.1_216	E	WT	81.7132444042455	40.8957104438395	61.3044774240425	0.987738859876036	0.257388277401424	3.83754407872878	0.000124270932958494	0.00148865388055981	125.88	80.84	124.71	54.86	49.78	59.36	61.36	58.32	54.8	[locus_tag=BTB_RS01270] [protein=homogentisate 1,2-dioxygenase] [protein_id=WP_014481934.1] [location=225194..226366] [gbkey=CDS]
lcl|NC_018877.1_cds_WP_000107210.1_1158	E	WT	242.718067148106	123.564317921539	183.141192534823	0.978062397888639	0.152048813379991	6.43255528370567	1.25476370681643e-10	4.73703174649555e-09	284.53	267.02	229.28	126.28	141.88	125.15	118.3	116.43	115.41	[gene=putP] [locus_tag=BTB_RS06325] [protein=sodium/proline symporter PutP] [protein_id=WP_000107210.1] [location=complement(1245222..1246700)] [gbkey=CDS]
lcl|NC_018885.1_cds_WP_001293418.1_5463	E	WT	51.3409909514956	26.3618339321806	38.8514124418381	0.9601455109972	0.31385324243866	3.05921807127691	0.00221915549545156	0.0175233712828087	364.58	291.45	348.87	116.25	157.69	237.6	236.97	228.12	238.49	[locus_tag=BTB_RS32225] [protein=hypothetical protein] [protein_id=WP_001293418.1] [location=1158..1400] [gbkey=CDS]
lcl|NC_018877.1_cds_WP_000799810.1_2647	E	WT	36.3820134713384	18.8288194594763	27.6054164654074	0.95676394665259	0.351934241305611	2.71858726534586	0.00655613592009123	0.0415816364595866	74.19	70.61	67.22	28.85	42.49	37.46	29.86	39.03	33.57	[locus_tag=BTB_RS13750] [protein=DUF1963 domain-containing protein] [protein_id=WP_000799810.1] [location=complement(2723679..2724494)] [gbkey=CDS]
lcl|NC_018877.1_cds_WP_015055216.1_5311	E	WT	64.4873711085331	33.266818742143	48.877094925338	0.949217208031925	0.268078649861214	3.54081613184541	0.000398891452320382	0.00412847445691382	40.79	35.85	37.85	21.68	17.03	19.65	33.9	30.38	40.51	[locus_tag=BTB_RS27295] [protein=DUF4084 domain-containing protein] [protein_id=WP_015055216.1] [location=5345527..5348205] [gbkey=CDS]
lcl|NC_018877.1_cds_WP_000848817.1_5415	E	WT	61.5391708950467	31.7079889319041	46.6235799134754	0.945986511508428	0.284941791756405	3.31992897804597	0.000900403515276087	0.00836258592163303	56.04	48.2	56.69	36.26	24.09	21.48	27.41	24	22.02	[gene=pepF] [locus_tag=BTB_RS27825] [protein=oligoendopeptidase F] [protein_id=WP_000848817.1] [location=5466767..5468584] [gbkey=CDS]
lcl|NC_018877.1_cds_WP_000730788.1_2038	E	WT	103.331232655539	54.2552012908314	78.7932169731852	0.926500427234652	0.228633246021002	4.05234340743929	5.07071625314594e-05	0.000700359554964129	41.28	39.1	52.79	21.3	28.73	19.36	106.71	146.31	112.98	[locus_tag=BTB_RS10740] [protein=nitrate reductase subunit alpha] [protein_id=WP_000730788.1] [location=2081834..2085517] [gbkey=CDS]
lcl|NC_018877.1_cds_WP_000831180.1_4111	E	WT	299.777500201951	158.74835692968	229.262928565816	0.920115450563851	0.148011869657828	6.21649772204732	5.08373759534398e-10	1.70779117185962e-08	398.25	447.98	362.34	231.62	224.42	177.16	405.76	401.15	402.17	[locus_tag=BTB_RS21130] [protein=FtsW/RodA/SpoVE family cell cycle protein] [protein_id=WP_000831180.1] [location=complement(4180109..4181287)] [gbkey=CDS]
lcl|NC_018877.1_cds_WP_000103663.1_4834	E	WT	902.540579372586	485.173655711265	693.857117541926	0.893467170950287	0.10457593907016	8.5437164504051	1.29972725672984e-17	9.90792085707135e-16	1080.4	1029.15	1061.49	640.3	534.07	510.83	1578	1686.8	1529.51	[locus_tag=BTB_RS24890] [protein=glucose-6-phosphate isomerase] [protein_id=WP_000103663.1] [location=complement(4878354..4879706)] [gbkey=CDS]
lcl|NC_018877.1_cds_WP_000416293.1_4993	E	WT	392.70755420882	212.241040614759	302.47429741179	0.885980180250802	0.12743964670643	6.95215502512923	3.59747749990421e-12	1.60229222580003e-10	394.57	318.08	334.32	194.31	187.07	177.9	244.43	300.64	268	[locus_tag=BTB_RS25695] [protein=acyl-CoA dehydrogenase] [protein_id=WP_000416293.1] [location=complement(5017271..5019055)] [gbkey=CDS]
lcl|NC_018879.1_cds_WP_003272649.1_6204	E	WT	49.9279829657264	27.2361228595287	38.5820529126275	0.871040086683009	0.304034683113492	2.86493658474438	0.00417092760163692	0.0295770250677795	27.47	32.79	33.56	16.15	13.73	20.84	26.3	25.21	33.79	[locus_tag=BTB_RS31810] [protein=hypothetical protein] [protein_id=WP_003272649.1] [location=complement(34153..36678)] [gbkey=CDS]
lcl|NC_018877.1_cds_841	E	WT	247.950935317963	136.272711039564	192.111823178763	0.865094704449736	0.149561715078378	5.78419887734227	7.28587056842806e-09	2.10811612651451e-07	122.86	112.59	121.21	54.13	72.88	67.31	96.83	92.43	89.27	[locus_tag=BTB_RS04755] [protein=choice-of-anchor A family protein] [pseudo=true] [location=923337..926641] [gbkey=CDS]
lcl|NC_018877.1_cds_WP_001206331.1_4994	E	WT	208.080766309789	114.966151312648	161.523458811219	0.856968317387053	0.16383950557298	5.23053529971335	1.69019897060645e-07	3.80678904516135e-06	327.28	257.88	259.33	151.19	172.67	137.53	187.87	214.17	195.83	[locus_tag=BTB_RS25700] [protein=acetyl-CoA C-acetyltransferase] [protein_id=WP_001206331.1] [location=complement(5019199..5020371)] [gbkey=CDS]
lcl|NC_018877.1_cds_WP_000755647.1_2915	E	WT	73.0138521991679	40.5690726175767	56.7914624083723	0.852520620737056	0.250881843226558	3.39809613072394	0.000678565715678681	0.00654460948163088	77.41	73.03	74.24	34.54	50.79	38.47	50.17	54.2	52.51	[locus_tag=BTB_RS15105] [protein=SH3 domain-containing protein] [protein_id=WP_000755647.1] [location=complement(2975046..2976590)] [gbkey=CDS]
lcl|NC_018878.1_cds_WP_000755492.1_6022	E	WT	68.1576310938755	38.0407879653645	53.09920952962	0.845665061494763	0.257900356846964	3.27903796580078	0.00104161621555735	0.00938401517833942	62.41	73.94	59.22	37.91	35.26	34.87	86.26	84.04	80.81	[locus_tag=BTB_RS30935] [protein=AAA domain-containing protein] [protein_id=WP_000755492.1] [location=complement(386027..387682)] [gbkey=CDS]
lcl|NC_018877.1_cds_WP_000493252.1_2113	E	WT	45.7125566055609	25.5285135771881	35.6205350913745	0.837080616889852	0.307168773666711	2.72514880629798	0.00642725123416199	0.0409608101161063	152.64	144.35	161.32	82.78	84.69	85.98	72.42	67.18	93.36	[locus_tag=BTB_RS11115] [protein=SAM-dependent methyltransferase] [protein_id=WP_000493252.1] [location=2168865..2169338] [gbkey=CDS]
lcl|NC_018877.1_cds_WP_000706853.1_5045	E	WT	84.9839150522374	47.7786983715009	66.3813067118691	0.833362482326351	0.243296371319738	3.42529762283694	0.000614126270188739	0.00599605057888709	129.92	102.57	109.69	45.14	67.93	77.58	210.8	282.39	279.91	[locus_tag=BTB_RS25950] [protein=pyrimidine nucleoside transporter NupC] [protein_id=WP_000706853.1] [location=complement(5066772..5067953)] [gbkey=CDS]
lcl|NC_018877.1_cds_WP_000511081.1_605	E	WT	47.1981688090209	26.6458566421175	36.9220127255692	0.832172772257433	0.311446957656396	2.67195665842891	0.00754103877690242	0.0468537268207542	256.79	226.16	168.64	104.63	116.36	142.75	327.4	328.2	317.63	[locus_tag=BTB_RS03450] [protein=helix-turn-helix transcriptional regulator] [protein_id=WP_000511081.1] [location=complement(698370..698714)] [gbkey=CDS]
lcl|NC_018877.1_cds_WP_000791042.1_3654	E	WT	105.343911410419	59.4542233624236	82.3990673864214	0.828811743343658	0.208219304724573	3.98047503059328	6.8777689279896e-05	0.000899784687476924	93.82	87.53	79.65	44.96	51.32	49.53	36.91	38.09	41.71	[locus_tag=BTB_RS18840] [protein=LTA synthase family protein] [protein_id=WP_000791042.1] [location=3740505..3742424] [gbkey=CDS]
lcl|NC_018879.1_cds_WP_000505795.1_6212	E	WT	47.9338955989518	26.9033382631105	37.4186169310311	0.821214396403882	0.308776085250563	2.65957901415031	0.00782383760557788	0.0480832438271484	86.05	72.75	106.56	49.39	44.66	53.44	52.92	56.36	54.04	[locus_tag=BTB_RS31855] [protein=hypothetical protein] [protein_id=WP_000505795.1] [location=complement(45467..46324)] [gbkey=CDS]
lcl|NC_018877.1_cds_WP_000850513.1_4008	E	WT	78.4967914282771	44.5223664709264	61.5095789496018	0.817490178427018	0.236842028616221	3.45162631481966	0.000557218867121945	0.00550826830242241	146.46	143.99	139.96	79.65	75.77	86.18	123.89	92.51	103.3	[locus_tag=BTB_RS20620] [protein=DUF1002 domain-containing protein] [protein_id=WP_000850513.1] [location=4090790..4091656] [gbkey=CDS]
lcl|NC_018877.1_cds_WP_000198974.1_4534	E	WT	2788.72599570114	1614.54499534759	2201.63549552436	0.788590831240154	0.0699006087720669	11.2816017641793	1.61773263047731e-29	2.91486006691457e-27	4396.62	4245.08	4242.1	2399.15	2548.24	2437.52	3632.08	3727.48	3467.22	[locus_tag=BTB_RS23260] [protein=glyceraldehyde-3-phosphate dehydrogenase] [protein_id=WP_000198974.1] [location=complement(4582596..4583624)] [gbkey=CDS]
lcl|NC_018877.1_cds_WP_000727719.1_863	E	WT	137.814664290256	80.4072003241185	109.110932307187	0.776965752275946	0.182429244511723	4.25899780682377	2.05345484907832e-05	0.000301477593398018	145.14	136.91	130.93	83.07	78.19	77.04	97.69	102.56	98.93	[locus_tag=BTB_RS04865] [protein=ABC transporter substrate-binding protein] [protein_id=WP_000727719.1] [location=951251..952837] [gbkey=CDS]
lcl|NC_018877.1_cds_WP_000851005.1_3139	E	WT	100.969445755503	59.5901779146259	80.2798118350645	0.75860840265358	0.212148331079617	3.57583959672481	0.000349105666641813	0.00365635874861322	161.39	134.46	138.15	90.74	85.71	76.7	114.04	111.87	137.06	[locus_tag=BTB_RS16250] [protein=LPXTG cell wall anchor domain-containing protein] [protein_id=WP_000851005.1] [location=3211753..3212859] [gbkey=CDS]
lcl|NC_018877.1_cds_WP_000034317.1_2125	E	WT	56.6648089652073	33.3190096708854	44.9919093180464	0.756755907938277	0.28390591802364	2.66551649647284	0.00768701601916744	0.0475371786271135	58.74	55.16	70.69	34.45	28.79	44.26	34.18	35.59	41.19	[locus_tag=BTB_RS11170] [protein=serine hydrolase] [protein_id=WP_000034317.1] [location=complement(2176905..2178362)] [gbkey=CDS]
lcl|NC_018877.1_cds_WP_000162590.1_4779	E	WT	79.2190560017507	47.0445043529833	63.131780177367	0.756000919285288	0.236194500523508	3.20075580764864	0.00137067640654406	0.0117254630351736	142.26	151.54	123.34	79.95	76.79	88.39	143.48	142.37	148.19	[locus_tag=BTB_RS24485] [protein=YegS/Rv2252/BmrU family lipid kinase] [protein_id=WP_000162590.1] [location=4808131..4809033] [gbkey=CDS]
lcl|NC_018877.1_cds_WP_001219741.1_515	E	WT	4139.28129470061	2458.54619142197	3298.91374306129	0.751193757996276	0.0726219085690435	10.3438999717571	4.46008798942365e-25	6.31421028216977e-23	6002.52	5564.73	5787.16	3531.92	3449.93	3216.65	10862.89	11685.31	10687.36	[gene=ald] [locus_tag=BTB_RS03015] [protein=alanine dehydrogenase] [protein_id=WP_001219741.1] [location=597923..599056] [gbkey=CDS]
lcl|NC_018877.1_cds_WP_000392245.1_4336	E	WT	94.300995929182	56.01753929503	75.159267612106	0.748107779167392	0.244314890140836	3.06206379290326	0.00219816600254416	0.0174270600681701	629.78	413.03	566.01	225.01	313.93	407.81	210.36	257.87	305.91	[locus_tag=BTB_RS22255] [protein=DUF1292 domain-containing protein] [protein_id=WP_000392245.1] [location=complement(4381327..4381605)] [gbkey=CDS]
lcl|NC_018877.1_cds_WP_001014163.1_3286	E	WT	163.076069932983	97.0903527982059	130.083211365595	0.747502354564569	0.171463333337089	4.35954638240361	1.30332328112083e-05	0.000197945344305095	193.52	194.61	198.97	121.27	124.41	100.35	284.4	317.2	288.17	[locus_tag=BTB_RS16980] [protein=septum formation initiator] [protein_id=WP_001014163.1] [location=complement(3357333..3358652)] [gbkey=CDS]
lcl|NC_018877.1_cds_WP_001289810.1_3894	E	WT	67.7263977143765	40.143659899649	53.9350288070128	0.747293393584412	0.263278496245633	2.83841409093739	0.00453383221644253	0.0317528461236363	246.09	180.78	220.3	119.76	102.6	156.86	173.45	196.58	179.85	[locus_tag=BTB_RS20050] [protein=hypothetical protein] [protein_id=WP_001289810.1] [location=3989445..3989942] [gbkey=CDS]
lcl|NC_018877.1_cds_WP_001059199.1_4815	E	WT	67.4175124181195	40.3713513242154	53.8944318711675	0.734357910818108	0.259716254729963	2.82753927582103	0.00469072610025097	0.0324946001451967	69.83	48.56	64.41	33.09	38.47	36.77	71.3	64.52	58.84	[gene=menD] [locus_tag=BTB_RS24665] [protein=2-succinyl-5-enolpyruvyl-6-hydroxy-3-cyclohexene-1-carboxylic-acid synthase] [protein_id=WP_001059199.1] [location=complement(4844502..4846256)] [gbkey=CDS]
lcl|NC_018877.1_cds_WP_000145762.1_5160	E	WT	90.3165577162816	54.2918495717804	72.304203644031	0.733550849840496	0.222282582016975	3.30008245893274	0.000966564241023275	0.00878775378765198	100.22	110.44	112.82	67.46	68.81	56.35	202.1	194.8	168.46	[gene=celF] [locus_tag=BTB_RS26535] [protein=6-phospho-beta-glucosidase] [protein_id=WP_000145762.1] [location=complement(5187990..5189315)] [gbkey=CDS]
lcl|NC_018877.1_cds_WP_001284897.1_516	E	WT	1239.105057276	757.85284599429	998.478951635142	0.708689225819809	0.0878518810110219	8.06686456412808	7.21264830528388e-16	4.76515631369088e-14	1441.09	1382.64	1337.09	898.88	811.85	805.91	2863.86	2798.7	2898.37	[locus_tag=BTB_RS03020] [protein=amino acid permease] [protein_id=WP_001284897.1] [location=599160..600575] [gbkey=CDS]
lcl|NC_018877.1_cds_WP_002094199.1_5137	E	WT	86.396636315742	53.1147461792193	69.7556912474807	0.700647356949353	0.235836106807678	2.97090791750868	0.0029692079355116	0.0222494144732854	102.41	79.22	95.15	54.96	70.04	43.46	64.88	61.95	56.76	[locus_tag=BTB_RS26420] [protein=PDZ domain-containing protein] [protein_id=WP_002094199.1] [location=complement(5160697..5162181)] [gbkey=CDS]
lcl|NC_018877.1_cds_WP_000658808.1_1439	E	WT	165.047583669883	102.062574694377	133.55507918213	0.688854526508059	0.170585708203472	4.03817256300513	5.38692203935925e-05	0.000736336516000692	322.59	316.21	340.34	225.32	189.08	184.45	211.52	217.93	198.63	[gene=dapB] [locus_tag=BTB_RS07765] [protein=dihydrodipicolinate reductase] [protein_id=WP_000658808.1] [location=1510298..1511098] [gbkey=CDS]
lcl|NC_018877.1_cds_WP_000732739.1_5320	E	WT	256.485749535048	159.719278380845	208.102513957946	0.681312633579048	0.144748358007364	4.70687642304298	2.51541286071806e-06	4.3352593825593e-05	37.4	43.14	44.85	26.34	24.62	26.41	80.74	87.81	91.79	[locus_tag=BTB_RS27340] [protein=LPXTG cell wall anchor domain-containing protein] [protein_id=WP_000732739.1] [location=5356367..5366077] [gbkey=CDS]
lcl|NC_018877.1_cds_WP_001005391.1_3661	E	WT	310.798333495554	195.606118647564	253.202226071559	0.666073958198831	0.130449797349891	5.10597924818767	3.2908580664132e-07	6.97591517393685e-06	330.05	296.56	338.97	188.74	212.29	200.9	228.71	224.33	207.98	[gene=miaB] [locus_tag=BTB_RS18875] [protein=tRNA (N6-isopentenyl adenosine(37)-C2)-methylthiotransferase MiaB] [protein_id=WP_001005391.1] [location=complement(3752136..3753665)] [gbkey=CDS]
lcl|NC_018886.1_cds_WP_000033305.1_6264	E	WT	76.1436243361356	47.7237897148643	61.9337070254999	0.665210066319827	0.240834022404476	2.76211001949973	0.00574291229218789	0.0375638736653968	95.5	88.59	115.78	62.47	57.5	66.18	52.34	52.81	50.67	[locus_tag=BTB_RS32275] [protein=plasmid recombination protein] [protein_id=WP_000033305.1] [location=6939..8144] [gbkey=CDS]
lcl|NC_018877.1_cds_WP_001186932.1_2964	E	WT	281.011878992223	179.595349470378	230.3036142313	0.649844852067943	0.149430788293722	4.34880160566778	1.36883471341387e-05	0.000206314099010364	302.8	346.61	266.78	210.98	205.25	163.06	302.29	277.47	274.62	[locus_tag=BTB_RS15355] [protein=MFS transporter] [protein_id=WP_001186932.1] [location=complement(3025239..3026696)] [gbkey=CDS]
lcl|NC_018877.1_cds_WP_000730997.1_601	E	WT	549.645649664143	352.023020969248	450.834335316695	0.641808043495204	0.103850369880521	6.18012284629897	6.40517403953236e-10	2.08115654858248e-08	1041.55	989.05	1035.99	652.09	668.21	623.86	740.85	811.22	818.71	[gene=plC] [locus_tag=BTB_RS03430] [protein=phospholipase C] [protein_id=WP_000730997.1] [location=692985..693836] [gbkey=CDS]
lcl|NC_018877.1_cds_WP_001151481.1_1418	E	WT	134.966566212725	87.0341292595209	111.000347736123	0.629813240829392	0.183126994444267	3.43921573518244	0.000583402119279187	0.00573847642884044	411.88	355.9	358.7	256.07	214.49	247.28	303.07	260.72	292.07	[gene=folE] [locus_tag=BTB_RS07660] [protein=GTP cyclohydrolase I FolE] [protein_id=WP_001151481.1] [location=1492409..1492978] [gbkey=CDS]
lcl|NC_018877.1_cds_WP_001022953.1_5048	E	WT	168.023199921807	109.019039118715	138.521119520261	0.62603052695051	0.168049472148109	3.72527517610268	0.00019510227351458	0.00216634569247001	196.05	196.29	166.11	130.51	117.31	110.36	196.56	176.38	188.5	[locus_tag=BTB_RS25965] [protein=alanine:cation symporter family protein] [protein_id=WP_001022953.1] [location=complement(5071597..5073027)] [gbkey=CDS]
lcl|NC_018877.1_cds_WP_000667666.1_595	E	WT	160.427930365421	104.452367001271	132.440148683346	0.617898158377767	0.17117528659934	3.60973929504231	0.000306504904780194	0.0032573336261359	410.15	366.78	400.18	256.73	284.41	217.51	618.63	720.78	673.19	[gene=fsa] [locus_tag=BTB_RS03405] [protein=fructose-6-phosphate aldolase] [protein_id=WP_000667666.1] [location=685712..686359] [gbkey=CDS]
lcl|NC_018877.1_cds_WP_001074649.1_593	E	WT	138.119321582803	92.2271844957361	115.17325303927	0.580055429522517	0.186757770446172	3.10592393631997	0.00189685501996758	0.0154396987662248	269.75	223.15	209.56	172.7	130.62	159.66	434.2	477.58	360.23	[gene=rbsC] [locus_tag=BTB_RS03395] [protein=ribose ABC transporter permease] [protein_id=WP_001074649.1] [location=683801..684736] [gbkey=CDS]
lcl|NC_018877.1_cds_WP_000108799.1_4718	E	WT	2423.93532765009	1632.05531699471	2027.9953223224	0.570361439400239	0.0820013791875241	6.95551032252657	3.51288057149415e-12	1.5823930210685e-10	2539.99	2354.62	2368.24	1711.84	1659.16	1465.97	3522.41	3394.92	3228.77	[gene=pckA] [locus_tag=BTB_RS24190] [protein=phosphoenolpyruvate carboxykinase (ATP)] [protein_id=WP_000108799.1] [location=4755546..4757132] [gbkey=CDS]
lcl|NC_018877.1_cds_WP_000150179.1_519	E	WT	107.419673366338	73.2515919776855	90.3356326720115	0.555191540635446	0.198690922656579	2.79424713123432	0.00520207071939945	0.0348327843440868	113.97	118.89	115.81	67.54	83.51	84.68	99.09	99.9	96.44	[locus_tag=BTB_RS03035] [protein=nicotinate phosphoribosyltransferase] [protein_id=WP_000150179.1] [location=complement(603864..605327)] [gbkey=CDS]
lcl|NC_018877.1_cds_WP_000768317.1_1442	E	WT	136.379246515906	93.3577123501217	114.868479433014	0.546086468882884	0.180638642445395	3.02308775957481	0.00250209671050293	0.0192963256039565	201	174.92	190.02	125.99	144.9	112.62	103.39	114.24	138.84	[gene=bshA] [locus_tag=BTB_RS07780] [protein=N-acetyl-alpha-D-glucosaminyl L-malate synthase BshA] [protein_id=WP_000768317.1] [location=1512221..1513366] [gbkey=CDS]
lcl|NC_018877.1_cds_WP_000334155.1_153	E	WT	232.692306795116	159.911032838829	196.301669816973	0.540445721392398	0.14135119515424	3.82342519851121	0.000131610531360251	0.00154808352021375	216.2	198.4	199.14	143.63	142.7	130.92	952.61	800.04	762.06	[gene=glmS] [locus_tag=BTB_RS00960] [protein=glutamine--fructose-6-phosphate transaminase (isomerizing)] [protein_id=WP_000334155.1] [location=163313..165115] [gbkey=CDS]
lcl|NC_018877.1_cds_WP_000758973.1_594	E	WT	163.975883227845	112.723715849121	138.349799538483	0.538738824540937	0.165187422531239	3.26137920360767	0.00110871660759969	0.00994333174779451	304.23	253.8	283.32	182.85	202.75	186.85	413.33	432.59	437.61	[gene=rbsB] [locus_tag=BTB_RS03400] [protein=ribose ABC transporter substrate-binding protein RbsB] [protein_id=WP_000758973.1] [location=684751..685677] [gbkey=CDS]
lcl|NC_018877.1_cds_WP_000562134.1_531	E	WT	166.319611264802	121.830698929843	144.075155097322	0.445511523335636	0.161355758258801	2.76105128284962	0.00576156286290647	0.0375638736653968	186.37	178.3	186.63	142.28	122.16	135	269.51	239.34	271.87	[gene=aspA] [locus_tag=BTB_RS03090] [protein=aspartate ammonia-lyase] [protein_id=WP_000562134.1] [location=616595..618028] [gbkey=CDS]
lcl|NC_018877.1_cds_WP_000164055.1_3891	E	WT	2025.39778317356	1524.995341114	1775.19656214378	0.408879902688092	0.0884790317489513	4.62120679448934	3.81514246820336e-06	6.32770909789042e-05	926.96	946.52	919.14	772.2	658	649.32	1066.26	1150.03	1020.98	[gene=pyc] [locus_tag=BTB_RS20035] [protein=pyruvate carboxylase] [protein_id=WP_000164055.1] [location=complement(3983918..3987364)] [gbkey=CDS]
lcl|NC_018877.1_cds_WP_000599497.1_323	E	WT	5202.52639036837	3962.11664645549	4582.32151841193	0.392614854806615	0.086938830976125	4.51598958024216	6.30217632517673e-06	9.99273078120022e-05	5566.76	5223.66	5407	4547.97	4011.54	3637.68	5647.86	6396.23	5249.78	[gene=ahpF] [locus_tag=BTB_RS01960] [protein=alkyl hydroperoxide reductase subunit F] [protein_id=WP_000599497.1] [location=complement(372643..374169)] [gbkey=CDS]
lcl|NC_018878.1_cds_WP_001028553.1_5799	E	WT	469.889678534193	362.000504065499	415.945091299846	0.375789777288595	0.117095891583718	3.20924818288713	0.00133082564066735	0.0114593524836977	634.9	717.84	663.71	551.5	454.95	530.78	613.21	565.75	512.09	[locus_tag=BTB_RS29815] [protein=SAVED domain-containing protein] [protein_id=WP_001028553.1] [location=complement(235149..236255)] [gbkey=CDS]
lcl|NC_018877.1_cds_WP_000924420.1_324	E	WT	1306.42156630858	1041.56734287559	1173.99445459209	0.325805369748058	0.0864548061598927	3.76850500532615	0.000164228192745256	0.00187608229406973	3667.79	3443.65	3896.31	2835.56	3092.98	2764.05	3705.02	4125.99	3738.33	[gene=ahpC] [locus_tag=BTB_RS01965] [protein=peroxiredoxin] [protein_id=WP_000924420.1] [location=complement(374184..374747)] [gbkey=CDS]
lcl|NC_018877.1_cds_WP_000586151.1_156	E	WT	1149.2058610787	924.374957656376	1036.79040936754	0.314167500065008	0.0824470144919922	3.8105382226487	0.000138664569997818	0.00162143467690664	3686.98	3627.19	3462.24	2943.85	2832.47	2800.15	1954.85	2333.31	2067.88	[locus_tag=BTB_RS00975] [protein=DoxX family protein] [protein_id=WP_000586151.1] [location=complement(168100..168606)] [gbkey=CDS]
lcl|NC_018877.1_cds_WP_001121586.1_387	E	WT	498.173117376982	408.656836191044	453.414976784013	0.286972423754776	0.103559206739013	2.77109522939853	0.00558680849538315	0.0366657431716867	1365.24	1312.98	1289.16	1012.11	1158.41	1052.47	795.76	780.37	923.08	[locus_tag=BTB_RS02280] [protein=TerD family protein] [protein_id=WP_001121586.1] [location=447651..448247] [gbkey=CDS]
lcl|NC_018877.1_cds_WP_000238463.1_435	E	WT	3615.13461094474	3031.52552158184	3323.33006626329	0.2540872919794	0.0765368830842976	3.31980192738642	0.000900813367441298	0.00836258592163303	7868.84	8122.25	7484.75	6912.37	6329.22	6233.61	10034.51	12579.21	10795.93	[gene=pflA] [locus_tag=BTB_RS02515] [protein=pyruvate formate lyase-activating protein] [protein_id=WP_000238463.1] [location=498240..498971] [gbkey=CDS]
lcl|NC_018877.1_cds_WP_000195468.1_434	E	WT	17876.4639542633	15136.588650492	16506.5263023776	0.239988871232704	0.0834452040643081	2.87600556465479	0.00402742611674627	0.0288692895601848	12320.26	13046.28	12388.71	11729.6	10189.3	9704.51	17573.41	22107.64	18551.38	[gene=pflB] [locus_tag=BTB_RS02510] [protein=formate C-acetyltransferase] [protein_id=WP_000195468.1] [location=495921..498170] [gbkey=CDS]

## Sheet: rho > E
gene_id	sampleA	sampleB	baseMeanA	baseMeanB	baseMean	log2FoldChange	lfcSE	stat	pvalue	padj	E1	E2	E3	WT1	WT2	WT3	rho1	rho2	rho3	annot
lcl|NC_018877.1_cds_WP_000260464.1_4322	E	rho	614.653716175355	3280.85566099831	1947.75468858683	-2.41530807864945	0.0773997951484398	-31.2056133225844	8.940976790756e-214	2.61970619969151e-210	306.2	307.47	296.83	544.24	416.94	466.93	1576.45	1684.03	1577.69	[gene=adhE] [locus_tag=BTB_RS22185] [protein=bifunctional acetaldehyde-CoA/alcohol dehydrogenase] [protein_id=WP_000260464.1] [location=complement(4366170..4368773)] [gbkey=CDS]
lcl|NC_018877.1_cds_WP_000138679.1_5219	E	rho	231.901841177649	1654.22559445788	943.063717817766	-2.83590335458311	0.0955295349699531	-29.6861421493896	1.15928318137244e-193	1.69834986071063e-190	296.87	320.1	328.94	317.21	322.47	341.43	2218.28	2245.33	2259.01	[gene=manA] [locus_tag=BTB_RS26835] [protein=mannose-6-phosphate isomerase, class I] [protein_id=WP_000138679.1] [location=complement(5253382..5254326)] [gbkey=CDS]
lcl|NC_018877.1_cds_WP_000865786.1_5220	E	rho	282.191980667201	1808.47495537545	1045.33346802132	-2.67895417430843	0.0946483599364079	-28.3042852101014	3.06070968246881e-176	2.9892931232112e-173	188.25	188.69	180.44	165.54	196.21	165.21	1249.14	1095.51	1212.3	[locus_tag=BTB_RS26840] [protein=PTS transporter subunit EIIA] [protein_id=WP_000865786.1] [location=complement(5254344..5256296)] [gbkey=CDS]
lcl|NC_018877.1_cds_WP_000092763.1_3591	E	rho	87.2939259484662	750.385990328256	418.839958138361	-3.09147309673983	0.135574687139088	-22.8027308192733	4.30782692903501e-115	3.15548322551815e-112	86.27	92.61	73.46	258.63	270.63	209.89	744.89	748.31	665.36	[gene=glnA] [locus_tag=BTB_RS18515] [protein=type I glutamate--ammonia ligase] [protein_id=WP_000092763.1] [location=complement(3675099..3676433)] [gbkey=CDS]
lcl|NC_018877.1_cds_WP_000103951.1_5089	E	rho	4368.11969960249	13139.9954694776	8754.05758454007	-1.58895405502818	0.0837092706375814	-18.981816983062	2.41111713929442e-80	1.17742886968878e-77	4526.47	4171.7	4305.74	7763.61	6834.29	6162.44	12378.58	14725.85	11821.41	[locus_tag=BTB_RS26175] [protein=phosphopyruvate hydratase] [protein_id=WP_000103951.1] [location=complement(5116350..5117645)] [gbkey=CDS]
lcl|NC_018877.1_cds_WP_000334155.1_153	E	rho	286.764527404716	1180.34653834257	733.555532873641	-2.04172432900487	0.107805440970043	-18.9389729371102	5.44488958164457e-80	2.27907521060265e-77	216.2	198.4	199.14	143.63	142.7	130.92	952.61	800.04	762.06	[gene=glmS] [locus_tag=BTB_RS00960] [protein=glutamine--fructose-6-phosphate transaminase (isomerizing)] [protein_id=WP_000334155.1] [location=163313..165115] [gbkey=CDS]
lcl|NC_018877.1_cds_WP_000161234.1_5093	E	rho	2314.55322696415	5837.71158212761	4076.13240454588	-1.33462165773335	0.0705405684943174	-18.9199163859994	7.8178421740445e-80	2.8632846962438e-77	3016.26	2933.47	2934.19	7186.6	6202.27	6137.09	7196.33	7952.2	7155.61	[gene=gap] [locus_tag=BTB_RS26195] [protein=type I glyceraldehyde-3-phosphate dehydrogenase] [protein_id=WP_000161234.1] [location=complement(5121314..5122318)] [gbkey=CDS]
lcl|NC_018877.1_cds_WP_001231158.1_5090	E	rho	4733.55713488837	11525.0862442806	8129.32168958446	-1.28383387977087	0.0762545019598431	-16.8361715934746	1.32538848286651e-63	4.31487583866543e-61	4037.81	3900.85	3994.88	6809.09	6236.28	5936.96	9136.98	10682.9	9101.62	[gene=gpmI] [locus_tag=BTB_RS26180] [protein=2,3-bisphosphoglycerate-independent phosphoglycerate mutase] [protein_id=WP_001231158.1] [location=complement(5117676..5119205)] [gbkey=CDS]
lcl|NC_018877.1_cds_WP_001284897.1_516	E	rho	1526.9804872836	3156.35481038459	2341.6676488341	-1.04728133925625	0.0679331486792837	-15.4163520993341	1.27082910458008e-53	3.38502661492693e-51	1441.09	1382.64	1337.09	898.88	811.85	805.91	2863.86	2798.7	2898.37	[locus_tag=BTB_RS03020] [protein=amino acid permease] [protein_id=WP_001284897.1] [location=599160..600575] [gbkey=CDS]
lcl|NC_018877.1_cds_WP_001219741.1_515	E	rho	5101.17944993847	9814.9795949562	7458.07952244733	-0.944338155519885	0.0663930590803428	-14.2234469777501	6.55432940894527e-46	1.60034876401747e-43	6002.52	5564.73	5787.16	3531.92	3449.93	3216.65	10862.89	11685.31	10687.36	[gene=ald] [locus_tag=BTB_RS03015] [protein=alanine dehydrogenase] [protein_id=WP_001219741.1] [location=597923..599056] [gbkey=CDS]
lcl|NC_018877.1_cds_WP_001231038.1_5091	E	rho	1800.10362031738	3962.41045175458	2881.25703603598	-1.13885291018176	0.0816601206365095	-13.9462555443812	3.3156141180865e-44	7.47288412768727e-42	3109.33	2927.91	3146.44	5260.51	5039.73	4746.36	6503.67	7404.34	6216.17	[locus_tag=BTB_RS26185] [protein=triose-phosphate isomerase] [protein_id=WP_001231038.1] [location=complement(5119202..5119957)] [gbkey=CDS]
lcl|NC_018877.1_cds_WP_001036331.1_5092	E	rho	2702.88649249349	5693.06121898894	4197.97385574122	-1.07404628762439	0.0778766392837993	-13.7916363302522	2.86193786714555e-43	5.9896271076689e-41	2980.5	3017.67	2801.31	5732.08	5090.77	4846.61	5859.31	6774.13	5812.6	[locus_tag=BTB_RS26190] [protein=phosphoglycerate kinase] [protein_id=WP_001036331.1] [location=complement(5119990..5121174)] [gbkey=CDS]
lcl|NC_018878.1_cds_WP_001060587.1_6119	E	rho	277.451811697112	691.200787257826	484.326299477469	-1.31158644106791	0.105702569803169	-12.4082739285359	2.35678809666415e-35	4.31586820201623e-33	123.29	126.19	106.73	229.72	228.85	234.45	309.08	288.39	285.68	[locus_tag=BTB_RS31435] [protein=hypothetical protein] [protein_id=WP_001060587.1] [location=474609..477614] [gbkey=CDS]
lcl|NC_018877.1_cds_WP_000174216.1_3993	E	rho	464.082829339464	1029.67545091909	746.879140129278	-1.14930675734026	0.0935513787059823	-12.2853000483548	1.08641187898476e-34	1.8724628267208e-32	351.68	346.87	346.43	406.79	389.87	339.04	771.22	822.79	714.14	[gene=ptsP] [locus_tag=BTB_RS20550] [protein=phosphoenolpyruvate--protein phosphotransferase] [protein_id=WP_000174216.1] [location=complement(4076769..4078481)] [gbkey=CDS]
lcl|NC_018877.1_cds_WP_000656153.1_554	E	rho	52.0881299641854	255.257963824174	153.67304689418	-2.27858616091126	0.188939794068167	-12.0598530984382	1.72089586546839e-33	2.8012360476791e-31	39.98	46.95	34.01	7.55	6.59	8.17	177.9	183.09	228.87	[gene=treC] [locus_tag=BTB_RS03205] [protein=alpha,alpha-phosphotrehalase] [protein_id=WP_000656153.1] [location=644615..646276] [gbkey=CDS]
lcl|NC_018877.1_cds_WP_000224199.1_1656	E	rho	162.586454334288	462.308327350214	312.447390842251	-1.50689403845097	0.127415627326508	-11.8266029848089	2.84420897416141e-32	4.38606962857523e-30	159.96	140.88	135.06	64.3	63.36	73.12	374.51	418.54	439.77	[gene=aspA] [locus_tag=BTB_RS08835] [protein=aspartate ammonia-lyase] [protein_id=WP_000224199.1] [location=1720104..1721543] [gbkey=CDS]
lcl|NC_018878.1_cds_WP_000007639.1_6042	E	rho	114.031045944991	350.915139749911	232.473092847451	-1.62715614135619	0.146767449486806	-11.0866281797891	1.45675698442888e-28	2.03252284017934e-26	60.96	75.55	84.54	100.36	104.74	96.62	229.17	210.23	239.28	[locus_tag=BTB_RS31045] [protein=DUF87 domain-containing protein] [protein_id=WP_000007639.1] [location=complement(407616..409601)] [gbkey=CDS]
lcl|NC_018877.1_cds_WP_000713287.1_1655	E	rho	74.8465813933617	252.68466659848	163.765623995921	-1.74506090622008	0.165876546093222	-10.5202389808585	6.96965794518441e-26	8.16843911175613e-24	73.13	85.88	67.95	12.34	21.52	18.69	270.75	235.52	256.79	[locus_tag=BTB_RS08830] [protein=cation:dicarboxylase symporter family transporter] [protein_id=WP_000713287.1] [location=1718808..1720079] [gbkey=CDS]
lcl|NC_018877.1_cds_WP_000536895.1_3917	E	rho	2078.5521787324	3704.49021220828	2891.52119547034	-0.833897034732236	0.0796548202075458	-10.4688835221706	1.20050526531844e-25	1.35287708745501e-23	2435.76	2323.32	2424.89	2961.67	2719.11	2527.48	4280.68	4613.18	3852.17	[gene=pdhA] [locus_tag=BTB_RS20165] [protein=pyruvate dehydrogenase E1 component subunit alpha] [protein_id=WP_000536895.1] [location=complement(4006118..4007233)] [gbkey=CDS]
lcl|NC_018877.1_cds_WP_000513958.1_553	E	rho	36.6987337070383	172.781002954532	104.739868330785	-2.250649755829	0.217326209702729	-10.3560898563848	3.92688508038816e-25	4.10920474483475e-23	29.99	29.42	39.58	7.69	2.56	8.32	136.48	170.14	157.9	[gene=treP] [locus_tag=BTB_RS03200] [protein=PTS system trehalose-specific EIIBC component] [protein_id=WP_000513958.1] [location=643174..644601] [gbkey=CDS]
lcl|NC_018877.1_cds_WP_000260205.1_2162	E	rho	10.2597082879252	111.090383309721	60.6750457988232	-3.42906686719854	0.33821887648578	-10.1386028563155	3.72387302215181e-24	3.7623958465189e-22	15.31	8	6.16	12.79	6.76	8.81	105.82	111.83	98.34	[locus_tag=BTB_RS11350] [protein=GntP family permease] [protein_id=WP_000260205.1] [location=2212206..2213555] [gbkey=CDS]
lcl|NC_018878.1_cds_WP_000133475.1_6047	E	rho	1700.34310060298	2811.49721643736	2255.92015852017	-0.724485955637042	0.0727413014922401	-9.95976069680757	2.28612322906014e-23	2.2327803537154e-21	4965.04	5071.88	4735.97	10222.53	10044.24	9737.74	7941.22	8540.4	7833.8	[locus_tag=BTB_RS31075] [protein=hypothetical protein] [protein_id=WP_000133475.1] [location=complement(413538..413981)] [gbkey=CDS]
lcl|NC_018877.1_cds_WP_000732739.1_5320	E	rho	316.046146118582	658.363824337595	487.204985228089	-1.06009136031374	0.109944373972627	-9.64207009426124	5.31060503164595e-22	4.86252273210082e-20	37.4	43.14	44.85	26.34	24.62	26.41	80.74	87.81	91.79	[locus_tag=BTB_RS27340] [protein=LPXTG cell wall anchor domain-containing protein] [protein_id=WP_000732739.1] [location=5356367..5366077] [gbkey=CDS]
lcl|NC_018877.1_cds_WP_001131856.1_5298	E	rho	3032.49787344413	5265.59668532395	4149.04727938404	-0.796253033321718	0.0827334465469304	-9.62431841722011	6.31240127713182e-22	5.60464719454431e-20	4670.55	4358.03	4605.14	7062.46	6512.03	5743.71	7710.37	8762.03	7090.87	[locus_tag=BTB_RS27230] [protein=fructose-bisphosphate aldolase] [protein_id=WP_001131856.1] [location=complement(5330798..5331655)] [gbkey=CDS]
lcl|NC_018877.1_cds_WP_003270074.1_1657	E	rho	87.1630424914886	250.627244547853	168.895143519671	-1.51996067931472	0.160995669055444	-9.44100352656863	3.69226027166622e-21	3.09094931313772e-19	63.79	69.37	63.08	29.32	41.54	22.8	168.73	190.72	202.37	[gene=malS] [locus_tag=BTB_RS08840] [protein=oxaloacetate-decarboxylating malate dehydrogenase] [protein_id=WP_003270074.1] [location=1721619..1723331] [gbkey=CDS]
lcl|NC_018878.1_cds_WP_000426104.1_6107	E	rho	83.2920737102023	237.18530804387	160.238690877036	-1.50739016325198	0.161233776922602	-9.34909664725884	8.83994840343663e-21	7.19473578390815e-19	148.04	140.67	129.86	118.53	114.05	126.04	421.04	370.11	395.13	[locus_tag=BTB_RS31375] [protein=S1 RNA-binding domain-containing protein] [protein_id=WP_000426104.1] [location=462867..463634] [gbkey=CDS]
lcl|NC_018877.1_cds_WP_000730788.1_2038	E	rho	127.353726639083	351.266041497846	239.309884068465	-1.47263493854191	0.159874628040489	-9.2111860186405	3.22541141673832e-20	2.55417714893062e-18	41.28	39.1	52.79	21.3	28.73	19.36	106.71	146.31	112.98	[locus_tag=BTB_RS10740] [protein=nitrate reductase subunit alpha] [protein_id=WP_000730788.1] [location=2081834..2085517] [gbkey=CDS]
lcl|NC_018877.1_cds_WP_000346409.1_5047	E	rho	30.1406007258572	135.690978729929	82.9157897278929	-2.14574095070815	0.233881736700365	-9.17446988798935	4.53801737696944e-20	3.40933100372319e-18	26.6	33.27	20.74	20.66	20.23	22.36	122.79	119.33	119.02	[locus_tag=BTB_RS25960] [protein=alanine:cation symporter family protein] [protein_id=WP_000346409.1] [location=complement(5069821..5071263)] [gbkey=CDS]
lcl|NC_018878.1_cds_WP_001283804.1_6041	E	rho	76.2798022256776	219.745309695114	148.012555960396	-1.53209593108254	0.166991540918963	-9.17469185954772	4.52867801860228e-20	3.40933100372319e-18	34.24	34.36	37.94	44.92	42.31	33.84	104.72	95.72	105.37	[locus_tag=BTB_RS31040] [protein=hypothetical protein] [protein_id=WP_001283804.1] [location=complement(404839..407598)] [gbkey=CDS]
lcl|NC_018877.1_cds_WP_000841859.1_2048	E	rho	25.0767655972634	118.99513969822	72.0359526477415	-2.23221878157004	0.252870669431471	-8.82751165482628	1.07030223512144e-18	7.12723988387687e-17	30.29	29.75	22.73	17.44	15.6	8.71	121.15	144.16	125.18	[gene=narK] [locus_tag=BTB_RS10790] [protein=nitrate transporter NarK] [protein_id=WP_000841859.1] [location=2093596..2094765] [gbkey=CDS]
lcl|NC_018877.1_cds_WP_000743908.1_245	E	rho	220.409728744503	443.558992275544	331.984360510024	-1.01095766303941	0.1150847678776	-8.78446106885862	1.57115982408663e-18	1.02299961879418e-16	186.13	179.39	186.86	210.07	213.42	206.34	384.24	357.13	365.61	[gene=guaA] [locus_tag=BTB_RS01500] [protein=glutamine-hydrolyzing GMP synthase] [protein_id=WP_000743908.1] [location=261149..262687] [gbkey=CDS]
lcl|NC_018877.1_cds_WP_000692712.1_2039	E	rho	40.8980657045287	146.684654693045	93.7913601987866	-1.85095192712216	0.212847446609893	-8.69614344265352	3.43354353312618e-18	2.1404856493744e-16	42.02	30.09	34.91	20.2	9.89	18.41	121.54	129.45	130.64	[gene=narH] [locus_tag=BTB_RS10745] [protein=nitrate reductase subunit beta] [protein_id=WP_000692712.1] [location=2085507..2086982] [gbkey=CDS]
lcl|NC_018877.1_cds_WP_000068163.1_3916	E	rho	1305.37101461712	2192.40026413469	1748.8856393759	-0.747039979375183	0.0876291973288424	-8.52501223504077	1.52793666978487e-17	9.13643763769323e-16	1671.3	1784.62	1691.16	2399.08	2287.44	1911.75	2865.83	3164.5	2577.11	[gene=pdhB] [locus_tag=BTB_RS20160] [protein=pyruvate dehydrogenase complex E1 component subunit beta] [protein_id=WP_000068163.1] [location=complement(4005137..4006114)] [gbkey=CDS]
lcl|NC_018877.1_cds_WP_000061930.1_1222	E	rho	364.348722566429	655.470222214098	509.909472390263	-0.846249612863741	0.0996840737573982	-8.48931610603379	2.07856637845003e-17	1.19415676252129e-15	327.08	338.5	322.63	390.7	343.9	343.93	566.93	583.09	620.21	[locus_tag=BTB_RS06650] [protein=iron-sulfur cluster-binding protein] [protein_id=WP_000061930.1] [location=1311460..1312881] [gbkey=CDS]
lcl|NC_018877.1_cds_WP_001053903.1_5295	E	rho	579.327126280361	962.978784066513	771.152955173437	-0.732554359410501	0.0863955208230564	-8.47907799422634	2.26985485412425e-17	1.27897590818924e-15	594.33	588.87	573.69	509.57	527.91	481.95	1005.52	964.33	937.71	[gene=rho] [locus_tag=BTB_RS27215] [protein=transcription termination factor Rho] [protein_id=WP_001053903.1] [location=complement(5326428..5327699)] [gbkey=CDS]
lcl|NC_018878.1_cds_WP_001054765.1_6095	E	rho	38.8915569067135	149.309827581269	94.1006922439911	-1.90989272680454	0.234227487162146	-8.15400766982741	3.52058529031114e-16	1.91024350011327e-14	76.99	134.12	68.1	81.83	81.55	88.55	321.7	336.04	410.09	[gene=raiA] [locus_tag=BTB_RS31315] [protein=ribosome-associated translation inhibitor RaiA] [protein_id=WP_001054765.1] [location=450490..451026] [gbkey=CDS]
lcl|NC_018877.1_cds_WP_000449997.1_2161	E	rho	6.69140434833697	70.2180845930612	38.4547444706991	-3.40136142720671	0.418694351805463	-8.12373372733499	4.52056945668639e-16	2.40823063783475e-14	6.72	4.68	5.4	8.16	4.74	8.83	50.37	65.91	58.88	[gene=gntK] [locus_tag=BTB_RS11345] [protein=gluconokinase] [protein_id=WP_000449997.1] [location=2210653..2212191] [gbkey=CDS]
lcl|NC_018877.1_cds_WP_000079986.1_139	E	rho	629.825991486298	1040.52311166489	835.174551575593	-0.7238810400691	0.0909709515765795	-7.95727677378131	1.7586701765495e-15	9.20161360230366e-14	2010.05	2080.05	2089.47	2911.24	2762.63	2627.2	3350.32	3652.4	3163.73	[gene=rpsI] [locus_tag=BTB_RS00830] [protein=30S ribosomal protein S9] [protein_id=WP_000079986.1] [location=144929..145321] [gbkey=CDS]
lcl|NC_018878.1_cds_WP_001045297.1_6130	E	rho	37.3920721216302	133.211959335536	85.3020157285832	-1.80615871321876	0.230921894914815	-7.82151347703535	5.21919824080944e-15	2.68285102553889e-13	30.5	46.17	26.05	40.24	49.39	45.96	127.77	108.37	128.33	[locus_tag=BTB_RS31490] [protein=AAA family ATPase] [protein_id=WP_001045297.1] [location=489287..490690] [gbkey=CDS]
lcl|NC_018877.1_cds_WP_000103663.1_4834	E	rho	1112.25320538429	1689.25586004399	1400.75453271414	-0.603232283932579	0.0777770462856451	-7.75591659417277	8.77076568466571e-15	4.35565143323229e-13	1080.4	1029.15	1061.49	640.3	534.07	510.83	1578	1686.8	1529.51	[locus_tag=BTB_RS24890] [protein=glucose-6-phosphate isomerase] [protein_id=WP_000103663.1] [location=complement(4878354..4879706)] [gbkey=CDS]
lcl|NC_018877.1_cds_WP_001232668.1_4549	E	rho	883.342632140719	1440.50308515576	1161.92285864824	-0.705210189328743	0.0933811642385838	-7.55195327750433	4.28778320448984e-14	2.05954176871397e-12	662.68	633.65	642.03	953.44	781.58	738.97	990.85	1188.84	966.18	[gene=pyk] [locus_tag=BTB_RS23335] [protein=pyruvate kinase] [protein_id=WP_001232668.1] [location=complement(4599849..4601606)] [gbkey=CDS]
lcl|NC_018877.1_cds_WP_000195468.1_434	E	rho	22028.0677333274	34128.9068316852	28078.4872825063	-0.631586096189876	0.0840777222478583	-7.51193157121908	5.82612427192249e-14	2.75331356721498e-12	12320.26	13046.28	12388.71	11729.6	10189.3	9704.51	17573.41	22107.64	18551.38	[gene=pflB] [locus_tag=BTB_RS02510] [protein=formate C-acetyltransferase] [protein_id=WP_000195468.1] [location=495921..498170] [gbkey=CDS]
lcl|NC_018877.1_cds_WP_000163117.1_4717	E	rho	502.289492929293	837.397451920692	669.843472424993	-0.738960745637027	0.101474660111394	-7.28221947061294	3.28372279395477e-13	1.39439243279529e-11	557.39	503.16	554.09	464.29	465.31	399.07	926.51	960.27	792.9	[gene=metK] [locus_tag=BTB_RS24185] [protein=methionine adenosyltransferase] [protein_id=WP_000163117.1] [location=complement(4753827..4755026)] [gbkey=CDS]
lcl|NC_018877.1_cds_WP_000108799.1_4718	E	rho	2987.18317629747	4192.58461241254	3589.88389435501	-0.489115030617661	0.0675040227821722	-7.24571678040551	4.30158155351202e-13	1.80051913597003e-11	2539.99	2354.62	2368.24	1711.84	1659.16	1465.97	3522.41	3394.92	3228.77	[gene=pckA] [locus_tag=BTB_RS24190] [protein=phosphoenolpyruvate carboxykinase (ATP)] [protein_id=WP_000108799.1] [location=4755546..4757132] [gbkey=CDS]
lcl|NC_018877.1_cds_WP_001137492.1_101	E	rho	1664.13149613488	2528.72937774431	2096.43043693959	-0.602461542202924	0.0838517644411467	-7.18484036940898	6.72857550817025e-13	2.77672200548434e-11	4539.35	4737.81	4351.55	6850.86	6345.88	5894.94	6616.08	7615.1	6382.5	[gene=rpsG] [locus_tag=BTB_RS00640] [protein=30S ribosomal protein S7] [protein_id=WP_001137492.1] [location=121823..122293] [gbkey=CDS]
lcl|NC_018877.1_cds_WP_000765981.1_2163	E	rho	5.8110868329223	54.7741336273827	30.2926102301525	-3.2981380772205	0.46370687985588	-7.11254937223611	1.139187628271e-12	4.63586076504725e-11	3.29	6.69	14.83	10.5	8.14	9.47	81.48	69.69	83.4	[gene=gnd] [locus_tag=BTB_RS11355] [protein=decarboxylating 6-phosphogluconate dehydrogenase] [protein_id=WP_000765981.1] [location=2213574..2214470] [gbkey=CDS]
lcl|NC_018877.1_cds_WP_000067215.1_5348	E	rho	170.820012637421	331.276119807878	251.048066222649	-0.958415672781521	0.135229246127395	-7.08734020360235	1.36714017200707e-12	5.41313608646043e-11	223.3	214.88	239.42	397.2	289.1	307.49	457.99	465.96	384.83	[gene=pta] [locus_tag=BTB_RS27485] [protein=phosphate acetyltransferase] [protein_id=WP_000067215.1] [location=complement(5391813..5392784)] [gbkey=CDS]
lcl|NC_018877.1_cds_WP_000706853.1_5045	E	rho	104.744566517444	238.026491934699	171.385529226071	-1.18689578973918	0.167612943016236	-7.08117027468585	1.42942133065079e-12	5.58427266507574e-11	129.92	102.57	109.69	45.14	67.93	77.58	210.8	282.39	279.91	[locus_tag=BTB_RS25950] [protein=pyrimidine nucleoside transporter NupC] [protein_id=WP_000706853.1] [location=complement(5066772..5067953)] [gbkey=CDS]
lcl|NC_018877.1_cds_WP_000720701.1_911	E	rho	124.434115146336	263.653131194163	194.043623170249	-1.07613833239685	0.152589176760471	-7.05252073078637	1.75705224988595e-12	6.77389880548135e-11	91.86	98.66	83.49	235.59	213.51	266.55	171.29	218.79	187.64	[gene=dhaK] [locus_tag=BTB_RS32635] [protein=dihydroxyacetone kinase subunit DhaK] [protein_id=WP_000720701.1] [location=1000676..1002427] [gbkey=CDS]
lcl|NC_018877.1_cds_WP_001142341.1_100	E	rho	2196.51691492751	3084.04768673843	2640.28230083297	-0.489901132952593	0.0698840259697262	-7.01020191888799	2.37974430303127e-12	8.93929590754055e-11	6674.11	6589.33	6763.04	9672.61	9205.61	8531.03	8903.56	9672.62	9420.87	[gene=rpsL] [locus_tag=BTB_RS00635] [protein=30S ribosomal protein S12] [protein_id=WP_001142341.1] [location=121371..121793] [gbkey=CDS]
lcl|NC_018877.1_cds_WP_000105215.1_4420	E	rho	1288.71758360899	1924.82512955356	1606.77135658128	-0.578101228172321	0.0825651047660798	-7.00176218282742	2.52762875706444e-12	9.37462311164408e-11	1317.1	1311.21	1261.66	1931.71	1736.21	1567.96	2072.66	1970.37	1741.3	[locus_tag=BTB_RS22680] [protein=trigger factor] [protein_id=WP_000105215.1] [location=complement(4471410..4472687)] [gbkey=CDS]
lcl|NC_018878.1_cds_WP_000185907.1_5793	E	rho	503.160085816964	869.498920018772	686.329502917868	-0.786909856087319	0.112746833689586	-6.9794408440226	2.96357182368862e-12	1.08540818042596e-10	488.12	683.73	602.8	1338.04	1142.96	1239.42	1022.2	977.48	1058.51	[locus_tag=BTB_RS29785] [protein=DUF262 domain-containing protein] [protein_id=WP_000185907.1] [location=228797..229888] [gbkey=CDS]
lcl|NC_018878.1_cds_WP_103574784.1_5916	E	rho	41.4468886319403	131.901551346699	86.6742199893195	-1.6478288994461	0.236654058515878	-6.96302826911181	3.33034958732655e-12	1.20468201121812e-10	46.02	102.47	67.57	112.71	91.48	117.35	241.58	234.93	209.88	[locus_tag=BTB_RS30385] [protein=Bax inhibitor-1/YccA family protein] [protein_id=WP_103574784.1] [location=complement(308500..309237)] [gbkey=CDS]
lcl|NC_018877.1_cds_WP_000746957.1_2055	E	rho	302.391479124554	554.024672302156	428.208075713355	-0.8748837154717	0.126202680947376	-6.9323702864641	4.13846969239128e-12	1.46092966249475e-10	170.61	149.17	165.12	162.42	150.16	151.04	261.89	350.5	271.52	[gene=nirB] [locus_tag=BTB_RS10825] [protein=NADPH-nitrite reductase large subunit] [protein_id=WP_000746957.1] [location=complement(2100290..2102695)] [gbkey=CDS]
lcl|NC_018878.1_cds_WP_000527010.1_6096	E	rho	15.8175520672571	68.4160258090482	42.1167889381526	-2.13462292034904	0.320184962446327	-6.66684313978946	2.6136417178027e-11	9.00937674489636e-10	8.73	7.64	11.34	11.42	9.13	11.58	39.78	41.84	37.85	[locus_tag=BTB_RS31320] [protein=type IV secretory system conjugative DNA transfer family protein] [protein_id=WP_000527010.1] [location=complement(451189..453387)] [gbkey=CDS]
lcl|NC_018877.1_cds_WP_000135315.1_4606	E	rho	2712.0806674855	4121.82063824453	3416.95065286501	-0.604259777608711	0.0930490252420212	-6.49399363439893	8.35902813494957e-11	2.75190476802272e-09	5639.26	5528.13	6172.17	9408.8	8364.1	7237.67	8893.95	9799.42	7552.27	[gene=rpsD] [locus_tag=BTB_RS23620] [protein=30S ribosomal protein S4] [protein_id=WP_000135315.1] [location=4652131..4652733] [gbkey=CDS]
lcl|NC_018877.1_cds_WP_001079669.1_60	E	rho	2920.87734028248	3972.59088110044	3446.73411069146	-0.443324521663313	0.0687498354325292	-6.4483721142633	1.13057903355794e-10	3.68066285369419e-09	2038.59	1969.71	1916.59	2161.07	1960	1774.96	2669.48	2810.96	2540.03	[gene=ftsH] [locus_tag=BTB_RS00365] [protein=ATP-dependent zinc metalloprotease FtsH] [protein_id=WP_001079669.1] [location=69190..71091] [gbkey=CDS]
lcl|NC_018877.1_cds_WP_000981851.1_2041	E	rho	14.3898505169187	66.3391511186169	40.3645008177678	-2.18210367654995	0.340535177027499	-6.40786568834779	1.47570818372204e-10	4.59981380670806e-09	42.8	26.1	12.05	15.92	13.22	14.77	120.37	114.53	134.38	[gene=narI] [locus_tag=BTB_RS10755] [protein=respiratory nitrate reductase subunit gamma] [protein_id=WP_000981851.1] [location=2087550..2088239] [gbkey=CDS]
lcl|NC_018877.1_cds_WP_000473191.1_3995	E	rho	146.834549551589	277.038666574304	211.936608062947	-0.90943215328493	0.14329316337607	-6.34665417287318	2.20048018114911e-10	6.78674413764937e-09	103.01	93.63	78.12	85.92	86.64	65	163.1	186.86	165.4	[gene=ptsG] [locus_tag=BTB_RS20560] [protein=PTS glucose transporter subunit IIABC] [protein_id=WP_000473191.1] [location=complement(4078880..4080943)] [gbkey=CDS]
lcl|NC_018877.1_cds_WP_000152173.1_4970	E	rho	933.943059345397	1423.91549263617	1178.92927599079	-0.608837516000629	0.0961322329783125	-6.33333375432965	2.3991979737291e-10	7.32255214898568e-09	980.94	872.67	933.34	1081.49	922.95	789.33	1369.45	1596.32	1262.3	[gene=sufD] [locus_tag=BTB_RS25580] [protein=Fe-S cluster assembly protein SufD] [protein_id=WP_000152173.1] [location=complement(4999999..5001291)] [gbkey=CDS]
lcl|NC_018878.1_cds_WP_000980777.1_5804	E	rho	179.827216450255	319.114425345484	249.47082089787	-0.822021684011927	0.129975066549856	-6.32445672721864	2.5412505206982e-10	7.67614848004713e-09	186.13	216.31	184.23	424.89	364.33	393.66	353.2	334.28	349.44	[locus_tag=BTB_RS29840] [protein=hypothetical protein] [protein_id=WP_000980777.1] [location=238038..239219] [gbkey=CDS]
lcl|NC_018877.1_cds_WP_001130008.1_432	E	rho	106.224077766068	215.141950859441	160.683014312755	-1.0237781277022	0.162214973824905	-6.31124305951724	2.76803060515248e-10	8.27584660520077e-09	80.28	87.79	96.83	4.06	7.09	4.4	179.19	157.26	198.46	[locus_tag=BTB_RS02505] [protein=glycosyltransferase] [protein_id=WP_001130008.1] [location=494035..495579] [gbkey=CDS]
lcl|NC_018877.1_cds_WP_000755523.1_1877	E	rho	1585.50526272452	2248.25567876705	1916.88047074579	-0.504278303039301	0.0807546227527679	-6.24457505774203	4.24953830421177e-10	1.25769163952934e-08	1583.88	1544.81	1600.56	1855.89	1837.43	1585.23	2441.72	2186.5	2050.32	[locus_tag=BTB_RS09950] [protein=C40 family peptidase] [protein_id=WP_000755523.1] [location=1938784..1940076] [gbkey=CDS]
lcl|NC_018878.1_cds_WP_001240562.1_6131	E	rho	28.7573395872002	87.5292822527176	58.1433109199589	-1.61956289308265	0.260792790180983	-6.21015209798828	5.2933342312785e-10	1.53559101956891e-08	22.28	25.01	32.24	12.4	20.97	25.62	74.78	79.65	87.05	[gene=cpaF] [locus_tag=BTB_RS31495] [protein=CpaF family protein] [protein_id=WP_001240562.1] [location=490800..492191] [gbkey=CDS]
lcl|NC_018877.1_cds_WP_000667666.1_595	E	rho	197.716307931677	339.659856888537	268.688082410107	-0.783330365011148	0.127634001062575	-6.13731731740594	8.39266428345317e-10	2.36447176447287e-08	410.15	366.78	400.18	256.73	284.41	217.51	618.63	720.78	673.19	[gene=fsa] [locus_tag=BTB_RS03405] [protein=fructose-6-phosphate aldolase] [protein_id=WP_000667666.1] [location=685712..686359] [gbkey=CDS]
lcl|NC_018878.1_cds_WP_000851043.1_6129	E	rho	40.0157713910751	106.654018223859	73.3348948074671	-1.42644343063345	0.233397919949642	-6.1116372885466	9.86141140183126e-10	2.75180337213006e-08	64.28	55.24	72.36	46.85	70.36	73.93	194.2	167.24	148.09	[locus_tag=BTB_RS31485] [protein=Flp pilus assembly protein CpaB] [protein_id=WP_000851043.1] [location=488413..489216] [gbkey=CDS]
lcl|NC_018877.1_cds_WP_000238463.1_435	E	rho	4454.73339653121	6370.18005174729	5412.45672413925	-0.515569082325642	0.0846875928708642	-6.08789392693929	1.14405624025315e-09	3.16234413579408e-08	7868.84	8122.25	7484.75	6912.37	6329.22	6233.61	10034.51	12579.21	10795.93	[gene=pflA] [locus_tag=BTB_RS02515] [protein=pyruvate formate lyase-activating protein] [protein_id=WP_000238463.1] [location=498240..498971] [gbkey=CDS]
lcl|NC_018877.1_cds_WP_000076745.1_3744	E	rho	940.120022363644	1347.14790461798	1143.63396349081	-0.518098180695399	0.0863688928996178	-5.99866645619226	1.98944520027858e-09	5.34777471267546e-08	572.25	576.9	546.32	908.35	843.69	743.1	885.28	787.96	745.8	[gene=pnp] [locus_tag=BTB_RS19300] [protein=polyribonucleotide nucleotidyltransferase] [protein_id=WP_000076745.1] [location=complement(3832806..3834944)] [gbkey=CDS]
lcl|NC_018877.1_cds_WP_001074649.1_593	E	rho	170.223412370459	310.086443303542	240.154927837	-0.862371588852356	0.14543986756682	-5.92940301225282	3.04038030634524e-09	8.02550837620862e-08	269.75	223.15	209.56	172.7	130.62	159.66	434.2	477.58	360.23	[gene=rbsC] [locus_tag=BTB_RS03395] [protein=ribose ABC transporter permease] [protein_id=WP_001074649.1] [location=683801..684736] [gbkey=CDS]
lcl|NC_018877.1_cds_WP_000034575.1_4588	E	rho	199.413889144195	334.613872938464	267.01388104133	-0.746377055001726	0.126309195658753	-5.90912681463193	3.43925869704062e-09	8.99734641279377e-08	232.49	206.1	206.04	232.65	242.99	220.45	369.13	374.38	332.7	[gene=ackA] [locus_tag=BTB_RS23530] [protein=acetate kinase] [protein_id=WP_000034575.1] [location=complement(4633016..4634209)] [gbkey=CDS]
lcl|NC_018877.1_cds_WP_000043199.1_5056	E	rho	1783.4250595722	2519.66009030778	2151.54257493999	-0.498322646437756	0.084750897435339	-5.87985096934169	4.10636029776754e-09	1.06474651968663e-07	1969.97	1923.26	1941.43	2477.28	2148.2	1918.55	2658.09	3059.17	2488.09	[locus_tag=BTB_RS26005] [protein=NAD(P)/FAD-dependent oxidoreductase] [protein_id=WP_000043199.1] [location=5083696..5084874] [gbkey=CDS]
lcl|NC_018877.1_cds_WP_001193052.1_4819	E	rho	49.4584215379658	117.149656720655	83.3040391293103	-1.2580426021326	0.214047313714473	-5.8774043004845	4.16749495145274e-09	1.07111931646987e-07	330.57	262.77	355.61	320.13	435.76	430.88	694.18	762.83	781.09	[locus_tag=BTB_RS24685] [protein=cold-shock protein] [protein_id=WP_001193052.1] [location=complement(4849681..4849881)] [gbkey=CDS]
lcl|NC_018878.1_cds_WP_001001494.1_6040	E	rho	59.9122726572487	136.737403432411	98.32483804483	-1.1917934657258	0.202878318656892	-5.87442499334471	4.24313540084393e-09	1.07175747624765e-07	27.97	19.9	20.67	26.48	25.39	25.64	55.4	54.82	45.23	[locus_tag=BTB_RS31035] [protein=peptidoglycan DD-metalloendopeptidase family protein] [protein_id=WP_001001494.1] [location=complement(400839..404216)] [gbkey=CDS]
lcl|NC_018877.1_cds_WP_000760001.1_973	E	rho	320.110752394714	2109.659612517	1214.88518245586	-2.71915381419688	0.463237271817069	-5.86989428447948	4.360731059532e-09	1.09204632516485e-07	139.63	434.75	250.85	483.15	351.24	471.53	1631.74	2007.68	1792.89	[gene=glpK] [locus_tag=BTB_RS05405] [protein=glycerol kinase GlpK] [protein_id=WP_000760001.1] [location=1060452..1061942] [gbkey=CDS]
lcl|NC_018877.1_cds_WP_000287154.1_4849	E	rho	165.011519270746	281.175986610868	223.093752940807	-0.767325114576448	0.132593244611612	-5.787060395302	7.16288307652266e-09	1.73653788054832e-07	154.41	156.91	150.9	188.06	148.42	187.45	252.52	270.67	260.93	[gene=glyS] [locus_tag=BTB_RS24970] [protein=glycine--tRNA ligase] [protein_id=WP_000287154.1] [location=4891800..4893176] [gbkey=CDS]
lcl|NC_018877.1_cds_WP_000606673.1_4526	E	rho	671.422786256849	985.599850486312	828.511318371581	-0.551047399282809	0.0952238798409841	-5.78686144907151	7.17136803912446e-09	1.73653788054832e-07	1877.36	1753.85	1542.82	2575	2301.86	2332.03	2561.79	2679.07	2313.48	[gene=infC] [locus_tag=BTB_RS23220] [protein=translation initiation factor IF-3] [protein_id=WP_000606673.1] [location=complement(4574055..4574555)] [gbkey=CDS]
lcl|NC_018878.1_cds_WP_000148198.1_6043	E	rho	26.5762503823468	78.5070892126542	52.5416697975005	-1.54028931702795	0.270533642807752	-5.6935222586069	1.24444984036172e-08	2.98871969857364e-07	34.41	42.57	26.95	46.11	46.22	51.62	98.73	106.35	100.35	[locus_tag=BTB_RS31050] [protein=hypothetical protein] [protein_id=WP_000148198.1] [location=complement(409588..410574)] [gbkey=CDS]
lcl|NC_018878.1_cds_WP_000915492.1_5814	E	rho	41.6969215510736	103.052049729048	72.3744856400608	-1.32181901605735	0.232538559844198	-5.68430034546948	1.31349267740685e-08	3.12888906081469e-07	152.22	165	234.2	242.7	238.28	309.29	426.21	470.16	463.48	[gene=rpmA] [locus_tag=BTB_RS29890] [protein=50S ribosomal protein L27] [protein_id=WP_000915492.1] [location=complement(245622..245912)] [gbkey=CDS]
lcl|NC_018877.1_cds_WP_000656783.1_3592	E	rho	10.5683035237401	48.0281192850363	29.2982114043882	-2.17351232614907	0.383576555723669	-5.66643683957285	1.45797538667661e-08	3.44505474432457e-07	37.86	36.93	29.84	80.48	98.25	30.48	136.29	166.33	170.21	[gene=glnR] [locus_tag=BTB_RS18520] [protein=transcriptional repressor GlnR] [protein_id=WP_000656783.1] [location=complement(3676482..3676871)] [gbkey=CDS]
lcl|NC_018877.1_cds_WP_000670374.1_3922	E	rho	453.404438119484	653.876516575614	553.640477347549	-0.527237682734822	0.0940062266959325	-5.60854000065545	2.04040543471114e-08	4.78271033896292e-07	362.05	351.91	334.85	451.64	432.12	402.15	511.87	492.15	501.57	[locus_tag=BTB_RS20190] [protein=ribonuclease J] [protein_id=WP_000670374.1] [location=4010216..4011883] [gbkey=CDS]
lcl|NC_018877.1_cds_WP_000206602.1_222	E	rho	358.458894324296	545.388865256045	451.923879790171	-0.607544012494784	0.108640382572625	-5.59224846330644	2.24147745970129e-08	5.21232456898792e-07	284.16	280.84	304.23	464.91	498.07	433.62	481.26	433.95	402.26	[locus_tag=BTB_RS01300] [protein=DEAD/DEAH box helicase] [protein_id=WP_000206602.1] [location=232470..234059] [gbkey=CDS]
lcl|NC_018877.1_cds_WP_000264089.1_8	E	rho	738.495153918902	1108.11478644659	923.304970182745	-0.588048456129106	0.105317069313013	-5.58360064484293	2.3558933817832e-08	5.43525008553133e-07	718.1	565.75	663.09	723.61	720.42	675.09	1103.6	882.17	921.97	[gene=guaB] [locus_tag=BTB_RS00065] [protein=IMP dehydrogenase] [protein_id=WP_000264089.1] [location=15172..16635] [gbkey=CDS]
lcl|NC_018877.1_cds_WP_000196383.1_102	E	rho	15876.2567820229	21811.6439105287	18843.9503462758	-0.458185090168136	0.0827626502711375	-5.53613361422191	3.09221703802123e-08	6.96938147800169e-07	10077.98	9675.8	9705.77	15318.41	13498.97	11790.03	13575.68	14987.94	11719.25	[gene=fusA] [locus_tag=BTB_RS00645] [protein=elongation factor G] [protein_id=WP_000196383.1] [location=122499..124577] [gbkey=CDS]
lcl|NC_018877.1_cds_WP_000786087.1_4527	E	rho	133.925570413125	237.852996964112	185.889283688619	-0.829726670582766	0.149937136598555	-5.53383030652571	3.13312110560961e-08	7.00766781636348e-07	83.05	89.81	93.49	137.67	121.46	127.93	174.85	155.19	141.36	[gene=thrS] [locus_tag=BTB_RS23225] [protein=threonine--tRNA ligase] [protein_id=WP_000786087.1] [location=complement(4574952..4576889)] [gbkey=CDS]
lcl|NC_018877.1_cds_WP_000869147.1_1221	E	rho	151.809015819158	260.210687204738	206.009851511948	-0.773779928781133	0.140255740054386	-5.51692164956021	3.44989144380882e-08	7.65771358360595e-07	248.14	296.76	267.81	344.4	296.52	268.88	484.48	445.57	458.06	[locus_tag=BTB_RS06645] [protein=(Fe-S)-binding protein] [protein_id=WP_000869147.1] [location=1310724..1311443] [gbkey=CDS]
lcl|NC_018877.1_cds_WP_071714541.1_1220	E	rho	275.607532643305	425.908580746414	350.758056694859	-0.62612572227627	0.114766158843748	-5.45566505478961	4.87898863721308e-08	1.0589212375581e-06	457.32	521.83	496.37	529.68	463.79	516.53	796.7	755.18	720.02	[locus_tag=BTB_RS06640] [protein=FadR family transcriptional regulator] [protein_id=WP_071714541.1] [location=1309836..1310555] [gbkey=CDS]
lcl|NC_018877.1_cds_WP_000147553.1_97	E	rho	9360.27213756006	12255.7637497866	10808.0179436733	-0.388891312868088	0.0716031865616342	-5.43120120126694	5.59759791151819e-08	1.20595307946679e-06	3638.71	3228.19	3354.17	5005.85	4669.22	4241.12	4548.6	4664.74	4104.12	[gene=rpoB] [locus_tag=BTB_RS00620] [protein=DNA-directed RNA polymerase subunit beta] [protein_id=WP_000147553.1] [location=113712..117245] [gbkey=CDS]
lcl|NC_018877.1_cds_WP_000101797.1_131	E	rho	1186.56413857468	1666.79019040635	1426.67716449052	-0.489278510162806	0.0908031026001325	-5.3883457299629	7.11091629028865e-08	1.50978150221346e-06	3797.36	4047.44	3887.15	6800.88	6171.33	5508.19	5301.23	6139.2	4968.52	[gene=rpsK] [locus_tag=BTB_RS00790] [protein=30S ribosomal protein S11] [protein_id=WP_000101797.1] [location=139062..139451] [gbkey=CDS]
lcl|NC_018877.1_cds_WP_000863420.1_3915	E	rho	3082.30861422561	4176.42582311091	3629.36721866826	-0.437985052673999	0.0834376757768396	-5.24924799973364	1.52721359843287e-07	3.12918590448133e-06	3234.66	3007.47	2977.91	4576.91	3967.73	3626.73	4039.8	4644.66	3745.88	[gene=pdhC] [locus_tag=BTB_RS20155] [protein=pyruvate dehydrogenase complex dihydrolipoyllysine-residue acetyltransferase] [protein_id=WP_000863420.1] [location=complement(4003754..4005043)] [gbkey=CDS]
lcl|NC_018878.1_cds_WP_000416808.1_6128	E	rho	15.2519657378438	52.4273085719784	33.8396371549111	-1.79143373595439	0.343256241545717	-5.21894001952415	1.79950023307716e-07	3.66148311313616e-06	7.01	10.76	13.15	4.97	10.59	4.48	36.21	36.08	33.9	[locus_tag=BTB_RS31480] [protein=AAA family ATPase] [protein_id=WP_000416808.1] [location=486496..488391] [gbkey=CDS]
lcl|NC_018877.1_cds_WP_000655457.1_58	E	rho	546.552531182724	758.839865135707	652.696198159216	-0.472362545809561	0.0906946442266046	-5.2082738714906	1.90605453187165e-07	3.85154467474755e-06	487.02	501.63	484.39	652.56	578.92	554.19	660.1	704.7	671.53	[gene=tilS] [locus_tag=BTB_RS00355] [protein=tRNA lysidine(34) synthetase TilS] [protein_id=WP_000655457.1] [location=67135..68565] [gbkey=CDS]
lcl|NC_018877.1_cds_WP_000466382.1_586	E	rho	12.8154511252913	49.9437399893927	31.379595557342	-1.93153509672145	0.375891345322246	-5.13854633994187	2.76871921385377e-07	5.51860360312351e-06	7.66	17.78	11.08	5.81	16.22	6.29	36.91	55.91	49.17	[gene=glpT] [locus_tag=BTB_RS03360] [protein=glycerol-3-phosphate transporter] [protein_id=WP_000466382.1] [location=complement(676174..677523)] [gbkey=CDS]
lcl|NC_018878.1_cds_WP_003272726.1_6133	E	rho	17.3192192064491	58.07061640062	37.6949178035345	-1.72519340185006	0.337799985411175	-5.1071446902229	3.27063308408294e-07	6.43151338010941e-06	23.27	33.47	24.18	17.12	26.54	20.58	71.14	117.23	81.74	[locus_tag=BTB_RS31505] [protein=hypothetical protein] [protein_id=WP_003272726.1] [location=493390..494214] [gbkey=CDS]
lcl|NC_018877.1_cds_WP_000219469.1_4639	E	rho	291.566595619355	434.664498387407	363.115547003381	-0.577514560492085	0.113542474464512	-5.08633058435402	3.65057514043905e-07	7.08356633211021e-06	290.58	275.6	291.63	391.46	410.6	345.85	456.13	428.24	389	[gene=murC] [locus_tag=BTB_RS23795] [protein=UDP-N-acetylmuramate--L-alanine ligase] [protein_id=WP_000219469.1] [location=complement(4678868..4680178)] [gbkey=CDS]
lcl|NC_018877.1_cds_WP_000145762.1_5160	E	rho	111.29186649074	195.203377237215	153.247621863977	-0.81049059087557	0.16034028290369	-5.05481577179454	4.30806420379074e-07	8.30436060335977e-06	100.22	110.44	112.82	67.46	68.81	56.35	202.1	194.8	168.46	[gene=celF] [locus_tag=BTB_RS26535] [protein=6-phospho-beta-glucosidase] [protein_id=WP_000145762.1] [location=complement(5187990..5189315)] [gbkey=CDS]
lcl|NC_018877.1_cds_WP_000428028.1_1	E	rho	158.122224051044	256.177795674892	207.150009862968	-0.695844089339396	0.138020871907323	-5.04158595525055	4.61689390082223e-07	8.84150269896023e-06	139.84	158.44	156.19	190.77	217.72	202.62	254.34	236.59	242.8	[gene=dnaA] [locus_tag=BTB_RS00005] [protein=chromosomal replication initiator protein DnaA] [protein_id=WP_000428028.1] [location=101..1441] [gbkey=CDS]
lcl|NC_018877.1_cds_WP_000111485.1_3764	E	rho	2602.43670315808	3332.8556959899	2967.64619957399	-0.357298538153765	0.0710548006810356	-5.02849258219266	4.94350633416388e-07	9.40550231110401e-06	4917.6	4562.13	4821.05	5940.15	5656.14	5554.15	6215.22	6293.77	5723.21	[gene=rpsB] [locus_tag=BTB_RS19400] [protein=30S ribosomal protein S2] [protein_id=WP_000111485.1] [location=complement(3855474..3856175)] [gbkey=CDS]
lcl|NC_018877.1_cds_WP_000411080.1_3994	E	rho	29.6339090626068	74.3411291215297	51.9875190920682	-1.32220619634948	0.26529969630548	-4.98382099475539	6.2340756683332e-07	1.16342940816664e-05	117.45	163.69	151.12	172.4	221.18	225.14	352.35	361.88	367.19	[gene=ptsH] [locus_tag=BTB_RS20555] [protein=phosphocarrier protein HPr] [protein_id=WP_000411080.1] [location=complement(4078481..4078744)] [gbkey=CDS]
lcl|NC_018877.1_cds_WP_001115309.1_5055	E	rho	261.192930932436	390.739127042994	325.966028987715	-0.582878340211349	0.117390851408222	-4.96527909303948	6.86023414320225e-07	1.26418151192343e-05	827	704.99	753.86	968	968.22	993.49	1167.65	1174.1	1060.85	[locus_tag=BTB_RS26000] [protein=DUF1641 domain-containing protein] [protein_id=WP_001115309.1] [location=5083211..5083651] [gbkey=CDS]
lcl|NC_018877.1_cds_WP_000665350.1_5187	E	rho	270.177567742563	399.396177864265	334.786872803414	-0.564287881992438	0.114761171185211	-4.91706276752565	8.78523896345256e-07	1.59880435794509e-05	176.82	182.33	180.96	248.96	262.03	245.61	284.74	249.46	261.1	[locus_tag=BTB_RS26670] [protein=LTA synthase family protein] [protein_id=WP_000665350.1] [location=5216676..5218604] [gbkey=CDS]
lcl|NC_018877.1_cds_WP_000499486.1_5147	E	rho	85.3514199866519	164.557976191813	124.954698089232	-0.942807103243161	0.191836946441351	-4.91462734750836	8.89514908357005e-07	1.6088140009173e-05	75.48	84.06	71.01	107.71	167.39	130.81	183.79	118.11	140.93	[locus_tag=BTB_RS26470] [protein=C40 family peptidase] [protein_id=WP_000499486.1] [location=complement(5172264..5173691)] [gbkey=CDS]
lcl|NC_018877.1_cds_WP_000758973.1_594	E	rho	202.099282102121	309.833984019814	255.966633060968	-0.620564515549532	0.127296191881087	-4.87496527884533	1.08827594636601e-06	1.95622608763952e-05	304.23	253.8	283.32	182.85	202.75	186.85	413.33	432.59	437.61	[gene=rbsB] [locus_tag=BTB_RS03400] [protein=ribose ABC transporter substrate-binding protein RbsB] [protein_id=WP_000758973.1] [location=684751..685677] [gbkey=CDS]
lcl|NC_018878.1_cds_WP_000090078.1_6098	E	rho	50.7068456235674	103.556192550499	77.1315190870332	-1.03461769507771	0.214523839014009	-4.82285651717314	1.41516772980062e-06	2.49785629416616e-05	26.33	27.01	29.65	21.33	27.89	19.47	59.72	54.59	54.59	[locus_tag=BTB_RS31330] [protein=type IA DNA topoisomerase] [protein_id=WP_000090078.1] [location=complement(454427..456781)] [gbkey=CDS]
lcl|NC_018877.1_cds_WP_000497130.1_4388	E	rho	323.349014263367	482.435703001879	402.892358632623	-0.575973618890856	0.119492356735075	-4.82017121955204	1.43435063380042e-06	2.51655530361391e-05	345.33	314.32	309.98	582.9	470.72	370.78	515.4	519.62	404.44	[gene=obgE] [locus_tag=BTB_RS22520] [protein=GTPase ObgE] [protein_id=WP_000497130.1] [location=complement(4437774..4439060)] [gbkey=CDS]
lcl|NC_018878.1_cds_WP_000281095.1_6108	E	rho	29.7592732376069	80.2730737349203	55.0161734862636	-1.39691938640908	0.290125880321676	-4.8148734089501	1.47293233855351e-06	2.56886413807249e-05	26.48	64.58	29.81	41.39	26.95	39.41	116.81	99.53	108.93	[locus_tag=BTB_RS31380] [protein=hypothetical protein] [protein_id=WP_000281095.1] [location=463713..464660] [gbkey=CDS]
lcl|NC_018877.1_cds_WP_000498704.1_365	E	rho	26.9496706784414	67.9959306310891	47.4728006547652	-1.33544644020086	0.277846059583909	-4.806425695584	1.53652552187876e-06	2.66391702905608e-05	26.97	25.58	26.57	21.5	15.28	7.75	61.52	75.4	61.75	[locus_tag=BTB_RS02170] [protein=anaerobic C4-dicarboxylate transporter] [protein_id=WP_000498704.1] [location=complement(421835..423148)] [gbkey=CDS]
lcl|NC_018877.1_cds_WP_000125365.1_4366	E	rho	128.247549391289	215.132086263026	171.689817827158	-0.742236172894703	0.155042871877782	-4.78729633878167	1.69043138181393e-06	2.91350820512637e-05	145.06	154.79	134.15	178.97	156.86	144.49	274.9	216.23	233.84	[gene=tgt] [locus_tag=BTB_RS22410] [protein=tRNA guanosine(34) transglycosylase Tgt] [protein_id=WP_000125365.1] [location=complement(4414411..4415550)] [gbkey=CDS]
lcl|NC_018877.1_cds_WP_000918873.1_5431	E	rho	1048.39554105114	1506.98557958668	1277.69056031891	-0.522561752600195	0.109214496890476	-4.7847288361749	1.71218327194996e-06	2.93374092796104e-05	5287.78	6083.99	5896.08	9396.49	9466.76	7177.33	7841.59	9753.16	7128.12	[gene=rpsR] [locus_tag=BTB_RS27925] [protein=30S ribosomal protein S18] [protein_id=WP_000918873.1] [location=complement(5486489..5486722)] [gbkey=CDS]
lcl|NC_018877.1_cds_WP_001014163.1_3286	E	rho	200.960613363278	305.874258275254	253.417435819266	-0.606153568093073	0.127044590661688	-4.77118754081568	1.83142916429365e-06	3.10178465397711e-05	193.52	194.61	198.97	121.27	124.41	100.35	284.4	317.2	288.17	[locus_tag=BTB_RS16980] [protein=septum formation initiator] [protein_id=WP_001014163.1] [location=complement(3357333..3358652)] [gbkey=CDS]
lcl|NC_018878.1_cds_WP_033795615.1_5815	E	rho	63.1506476947333	121.739386955641	92.4450173251871	-0.940959682490713	0.198225485271836	-4.74691577220926	2.06541909576807e-06	3.47797583367841e-05	228.19	272.81	236.75	318.64	364.95	324.2	510.07	450.34	456.6	[locus_tag=BTB_RS29895] [protein=ribosomal-processing cysteine protease Prp] [protein_id=WP_033795615.1] [location=complement(245924..246253)] [gbkey=CDS]
lcl|NC_018877.1_cds_WP_000728856.1_4829	E	rho	121.11625523802	198.731898630727	159.924076934374	-0.715858493193148	0.15279265408648	-4.68516302353105	2.79737186077039e-06	4.60466266969508e-05	37.4	35.81	37.39	34.55	24.62	25.33	63.44	60.87	56.38	[locus_tag=BTB_RS24740] [protein=S8 family serine peptidase] [protein_id=WP_000728856.1] [location=4862696..4866919] [gbkey=CDS]
lcl|NC_018877.1_cds_WP_001212886.1_2	E	rho	143.119547770712	234.949525481211	189.034536625962	-0.714748627635082	0.152675052553913	-4.68150241757859	2.84780038147527e-06	4.66148330599025e-05	150.75	169.69	161.01	176.66	194.26	240.06	299.55	223.33	264.8	[gene=dnaN] [locus_tag=BTB_RS00010] [protein=DNA polymerase III subunit beta] [protein_id=WP_001212886.1] [location=1620..2765] [gbkey=CDS]
lcl|NC_018878.1_cds_WP_000751600.1_5628	E	rho	47.3937615356084	96.7511496544499	72.0724555950292	-1.03363949708632	0.220910378776972	-4.67899925213505	2.88278494187857e-06	4.69253326650234e-05	37.57	37.42	41.24	34.94	46.43	45.37	81.01	80.28	75.07	[locus_tag=BTB_RS28970] [protein=hypothetical protein] [protein_id=WP_000751600.1] [location=complement(129905..131476)] [gbkey=CDS]
lcl|NC_018878.1_cds_WP_000181944.1_5805	E	rho	25.3851552770086	63.5000283606284	44.4425918188185	-1.32126010706998	0.283720095012054	-4.65691408644792	3.20984312557172e-06	5.16749470215668e-05	31.23	33.85	33.48	31.61	23.89	18.81	78.06	87.89	79.58	[locus_tag=BTB_RS29845] [protein=3-oxoacyl-ACP synthase III family protein] [protein_id=WP_000181944.1] [location=complement(239458..240450)] [gbkey=CDS]
lcl|NC_018877.1_cds_WP_000260104.1_3914	E	rho	3896.55989612429	5102.97533388025	4499.76761500227	-0.388718772247557	0.0837529299962108	-4.64125580161964	3.46298105986808e-06	5.51442092685514e-05	3543.49	3636.82	3456.3	5425.82	4818.17	4622.21	4402.88	5232.83	4229.65	[gene=lpdA] [locus_tag=BTB_RS20150] [protein=dihydrolipoyl dehydrogenase] [protein_id=WP_000260104.1] [location=complement(4002336..4003748)] [gbkey=CDS]
lcl|NC_018877.1_cds_WP_000103715.1_1029	E	rho	116.987884250996	191.389069040708	154.188476645852	-0.716422620741407	0.155179114550543	-4.61674641472491	3.89803106811054e-06	6.1404467900881e-05	151.44	136.14	157.37	112.99	91.78	107.18	238.08	238.45	248.35	[locus_tag=BTB_RS05690] [protein=LacI family DNA-binding transcriptional regulator] [protein_id=WP_000103715.1] [location=1120969..1121982] [gbkey=CDS]
lcl|NC_018877.1_cds_WP_001029617.1_103	E	rho	20112.974008715	26106.7645587907	23109.8692837529	-0.376306939289753	0.0817097712856079	-4.60540928421415	4.11655411185202e-06	6.41569337645023e-05	22271.17	20951.11	22082.44	30692.48	27486.16	25093.84	27620.22	31619.83	25133.18	[gene=tuf] [locus_tag=BTB_RS00650] [protein=elongation factor Tu] [protein_id=WP_001029617.1] [location=124695..125882] [gbkey=CDS]
lcl|NC_018877.1_cds_WP_000442793.1_1942	E	rho	147.884260541546	233.191291519383	190.537776030465	-0.655318594020353	0.142683332621311	-4.59281810973398	4.37300189004427e-06	6.77930980837551e-05	220.75	208.7	202.49	154.68	151.56	144.81	339.7	347.44	304.55	[locus_tag=BTB_RS10275] [protein=aldo/keto reductase family oxidoreductase] [protein_id=WP_000442793.1] [location=complement(2002109..2003011)] [gbkey=CDS]
lcl|NC_018877.1_cds_WP_001138362.1_4524	E	rho	657.894025017642	867.866829041933	762.880427029787	-0.398875146681274	0.0874385275925844	-4.56177794461285	5.07222746895877e-06	7.78095627437131e-05	2266.51	2454.56	2383.98	3147.66	3347.89	2739.91	3126.72	3148.51	3060.7	[gene=rplT] [locus_tag=BTB_RS23210] [protein=50S ribosomal protein L20] [protein_id=WP_001138362.1] [location=complement(4573439..4573795)] [gbkey=CDS]
lcl|NC_018878.1_cds_WP_000356902.1_5537	E	rho	16.0013997962809	47.3945828682087	31.6979913322448	-1.59792079811927	0.352112379090948	-4.53809889400831	5.67636407477146e-06	8.61748535703647e-05	14.14	16.1	28.66	13.53	15.73	13.01	55.16	57.62	61.57	[locus_tag=BTB_RS28385] [protein=hypothetical protein] [protein_id=WP_000356902.1] [location=complement(54953..55996)] [gbkey=CDS]
lcl|NC_018877.1_cds_WP_000226732.1_4133	E	rho	188.959626912773	284.559737363735	236.759682138254	-0.594978144214189	0.131647368630839	-4.51948375726829	6.19906031657009e-06	9.36249831317029e-05	293.25	257.92	295.39	331.75	315.78	329.38	439.87	432.88	396.51	[gene=folD] [locus_tag=BTB_RS21245] [protein=bifunctional methylenetetrahydrofolate dehydrogenase/methenyltetrahydrofolate cyclohydrolase FolD] [protein_id=WP_000226732.1] [location=complement(4204938..4205798)] [gbkey=CDS]
lcl|NC_018877.1_cds_WP_001013042.1_766	E	rho	3.19051893527643	22.8973144175465	13.0439166764115	-2.79918619422754	0.629500850049987	-4.44667579718957	8.72093020692414e-06	0.000129707236072527	4.51	3.66	1.27	2.39	1.39	2.59	24.5	22.49	20.09	[locus_tag=BTB_RS04375] [protein=PTS sugar transporter subunit IIC] [protein_id=WP_001013042.1] [location=850367..851677] [gbkey=CDS]
lcl|NC_018877.1_cds_WP_002094103.1_3331	E	rho	303.578826189884	446.547875291231	375.063350740557	-0.556325573239145	0.125253272186767	-4.44160510561032	8.92903137192044e-06	0.000132131625857206	315.5	291	303.52	268.28	218.34	250.7	422.47	521.45	388.07	[gene=hcp] [locus_tag=BTB_RS17205] [protein=hydroxylamine reductase] [protein_id=WP_002094103.1] [location=complement(3399147..3400433)] [gbkey=CDS]
lcl|NC_018878.1_cds_WP_001091317.1_5625	E	rho	20.013341580809	53.9418861095467	36.9776138451779	-1.40581872705402	0.318748075992655	-4.41043831457172	1.03161590873174e-05	0.0001511317306292	11.25	11.89	6.33	17.34	12.51	14.88	25.31	24.71	28.9	[locus_tag=BTB_RS28955] [protein=hypothetical protein] [protein_id=WP_001091317.1] [location=123649..126273] [gbkey=CDS]
lcl|NC_018878.1_cds_WP_001066995.1_5631	E	rho	17.7582867871021	49.0147794880381	33.3865331375701	-1.44977436996551	0.332081009683019	-4.36572501194623	1.26701796528059e-05	0.000184694658620503	14.01	16.7	12.62	17.87	19.62	17.19	35.02	44.01	39.99	[gene=cpaF] [locus_tag=BTB_RS28985] [protein=Flp pilus assembly complex ATPase component] [protein_id=WP_001066995.1] [location=133323..134903] [gbkey=CDS]
lcl|NC_018877.1_cds_WP_000107420.1_45	E	rho	383.617611465227	526.710291088694	455.16395127696	-0.452409885157091	0.104964787771608	-4.31011098828194	1.6317263086273e-05	0.000232085343896989	515.4	563.7	472.2	635.01	642.67	642.6	723.16	714.59	682.57	[locus_tag=BTB_RS00280] [protein=ribose-phosphate diphosphokinase] [protein_id=WP_000107420.1] [location=52124..53077] [gbkey=CDS]
lcl|NC_018877.1_cds_WP_000054008.1_5217	E	rho	7.06305340246234	29.3655738333504	18.2143136179064	-2.11987175975993	0.49251765399051	-4.30415385638294	1.67625146552009e-05	0.000237266511786177	5.16	3.36	10.45	3.29	5.1	1.19	23.99	23.9	30.93	[locus_tag=BTB_RS26825] [protein=HAMP domain-containing histidine kinase] [protein_id=WP_000054008.1] [location=complement(5251148..5252578)] [gbkey=CDS]
lcl|NC_018878.1_cds_WP_000270910.1_5816	E	rho	32.887276260124	70.7973689592617	51.8423226096928	-1.11905376689718	0.260508120921304	-4.29565789711111	1.74176010979022e-05	0.000245353707773334	133.8	120.43	156.01	142.21	106.29	164.87	297.45	282.46	300.08	[gene=rplU] [locus_tag=BTB_RS29900] [protein=50S ribosomal protein L21] [protein_id=WP_000270910.1] [location=complement(246262..246570)] [gbkey=CDS]
lcl|NC_018877.1_cds_WP_000415253.1_4132	E	rho	293.202072031253	408.467337820984	350.834704926119	-0.481220588188928	0.112203240999074	-4.28882966217435	1.79617053854873e-05	0.000251807640093195	294.44	257.92	280.1	296.8	275.25	317.39	369.13	389.68	395.42	[gene=xseA] [locus_tag=BTB_RS21240] [protein=exodeoxyribonuclease VII large subunit] [protein_id=WP_000415253.1] [location=complement(4203553..4204911)] [gbkey=CDS]
lcl|NC_018878.1_cds_WP_160147608.1_6105	E	rho	3.94015854978327	22.8546261697728	13.397392359778	-2.5062543988756	0.590886367235115	-4.24151670752348	2.22014359276061e-05	0.000301158366980953	7.46	7.58	4.2	1.98	6.91	6.43	43.34	34.25	33.26	[locus_tag=BTB_RS32300] [protein=response regulator] [protein_id=WP_160147608.1] [location=461655..462446] [gbkey=CDS]
lcl|NC_018877.1_cds_WP_001135472.1_4399	E	rho	204.847807641015	304.094106247155	254.470956944085	-0.56831789843595	0.134096770789081	-4.23811770478687	2.25401595434436e-05	0.000304344089687971	318.88	314.18	294.6	421.83	447.62	354.78	526.4	429.14	415.54	[gene=mreC] [locus_tag=BTB_RS22575] [protein=rod shape-determining protein MreC] [protein_id=WP_001135472.1] [location=complement(4446071..4446922)] [gbkey=CDS]
lcl|NC_018877.1_cds_WP_000037050.1_431	E	rho	49.2631241328479	96.628681635364	72.9459028841059	-0.972793633657534	0.229778787686262	-4.23360939211576	2.29970238870849e-05	0.000309088440317242	51.97	72.07	72.27	0	0	0	112.34	124.54	147.25	[locus_tag=BTB_RS02500] [protein=SDR family NAD(P)-dependent oxidoreductase] [protein_id=WP_000037050.1] [location=493077..494042] [gbkey=CDS]
lcl|NC_018877.1_cds_WP_000147182.1_1223	E	rho	104.357514191147	169.389363364714	136.87343877793	-0.695548156905946	0.165315950923301	-4.20738684332191	2.58340690082752e-05	0.000340963163037146	182.75	200.91	182.36	236.19	236.11	236.45	278.79	308.55	327.52	[locus_tag=BTB_RS06655] [protein=lactate utilization protein C] [protein_id=WP_000147182.1] [location=1312881..1313591] [gbkey=CDS]
lcl|NC_018878.1_cds_WP_001035650.1_6117	E	rho	17.8766927876371	47.7231961954894	32.7999444915633	-1.42763093011325	0.342598786361766	-4.16706359434018	3.0854844197796e-05	0.000401798637775744	9.27	15.07	18.78	15.76	11.45	15.99	44.49	35.54	35.06	[locus_tag=BTB_RS31425] [protein=copper amine oxidase N-terminal domain-containing protein] [protein_id=WP_001035650.1] [location=471453..473045] [gbkey=CDS]
lcl|NC_018877.1_cds_WP_001085254.1_3678	E	rho	217.170942594879	314.091479962748	265.631211278814	-0.538402542133857	0.129709356245726	-4.15083813317127	3.31259985476382e-05	0.000429465379400796	291.4	230.1	269.98	320.11	251.57	248.55	398.41	350.83	390.03	[locus_tag=BTB_RS18965] [protein=ABC transporter permease] [protein_id=WP_001085254.1] [location=complement(3771133..3772191)] [gbkey=CDS]
lcl|NC_018878.1_cds_WP_003272864.1_6003	E	rho	57.5289278728122	104.233518752273	80.8812233125428	-0.859395666295613	0.20778586830423	-4.13596782740455	3.53461714523376e-05	0.000450279488501518	144.44	128.3	129.49	227.45	214.87	224.58	232.71	232.9	259.6	[locus_tag=BTB_RS30840] [protein=type II toxin-antitoxin system PemK/MazF family toxin] [protein_id=WP_003272864.1] [location=369555..370106] [gbkey=CDS]
lcl|NC_018877.1_cds_WP_000826624.1_5216	E	rho	4.75087518456167	23.0201480280274	13.8855116062946	-2.35289771756102	0.577439080568351	-4.07471159597503	4.60714069491307e-05	0.000571988230343021	7.54	3.07	12.74	4.01	11.65	4.34	39.6	31.63	41.72	[locus_tag=BTB_RS26820] [protein=DUF3919 family protein] [protein_id=WP_000826624.1] [location=complement(5250299..5251081)] [gbkey=CDS]
lcl|NC_018877.1_cds_WP_000466736.1_4400	E	rho	97.4678078593044	158.008045520614	127.737926689959	-0.699975245915541	0.17322587648001	-4.04082380842401	5.32637653010731e-05	0.000652982562059181	105.67	127.1	135.26	169.25	189.63	149.84	185.65	195.42	213.84	[gene=mreB] [locus_tag=BTB_RS22580] [protein=rod shape-determining protein MreB] [protein_id=WP_000466736.1] [location=complement(4446964..4447983)] [gbkey=CDS]
lcl|NC_018877.1_cds_WP_000600350.1_4595	E	rho	251.998905544095	365.612362732802	308.805634138448	-0.527446448453296	0.130769356636324	-4.03341013537409	5.49732094235667e-05	0.000671131265046043	738.27	889.17	623.35	959.1	692.72	664.33	1138.14	1075.7	1036.61	[locus_tag=BTB_RS23565] [protein=VOC family protein] [protein_id=WP_000600350.1] [location=complement(4640219..4640650)] [gbkey=CDS]
lcl|NC_018878.1_cds_WP_000091003.1_5525	E	rho	25.3875431871869	58.4641363218521	41.9258397545195	-1.17948749407948	0.29374513988136	-4.01534300978004	5.93594004830607e-05	0.000718690262046974	40.37	54.7	32.47	40.87	68.9	46.43	93.72	99.82	98.78	[locus_tag=BTB_RS28320] [protein=hypothetical protein] [protein_id=WP_000091003.1] [location=complement(45519..46286)] [gbkey=CDS]
lcl|NC_018877.1_cds_WP_000562134.1_531	E	rho	204.965802529411	291.463241687884	248.214522108647	-0.510819451029017	0.127712136953256	-3.99977216899896	6.34034928096494e-05	0.000761361614476528	186.37	178.3	186.63	142.28	122.16	135	269.51	239.34	271.87	[gene=aspA] [locus_tag=BTB_RS03090] [protein=aspartate ammonia-lyase] [protein_id=WP_000562134.1] [location=616595..618028] [gbkey=CDS]
lcl|NC_018877.1_cds_WP_000009460.1_4690	E	rho	404.188269101908	537.405831262041	470.797050181974	-0.414381376167859	0.105393542648362	-3.9317529874711	8.43286897276611e-05	0.000980488336912885	229.23	193.83	224.26	245.61	254.51	212.89	282.71	300.13	273.81	[gene=leuS] [locus_tag=BTB_RS24050] [protein=leucine--tRNA ligase] [protein_id=WP_000009460.1] [location=complement(4728328..4730736)] [gbkey=CDS]
lcl|NC_018877.1_cds_WP_000369686.1_72	E	rho	282.201864657395	385.405291492092	333.803578074744	-0.44868076231986	0.114114910767041	-3.93183291564603	8.43006507825313e-05	0.000980488336912885	254.95	241.68	229.39	323.3	311.42	276.24	352.15	313.73	321.02	[gene=lysS] [locus_tag=BTB_RS00425] [protein=lysine--tRNA ligase] [protein_id=WP_000369686.1] [location=80162..81661] [gbkey=CDS]
lcl|NC_018877.1_cds_WP_000048718.1_94	E	rho	3176.76908801683	3779.67635079152	3478.22271940418	-0.250436063833455	0.0639864803672591	-3.91389028426073	9.08209e+09	0.00105179952840707	8278.65	8225.37	7956.33	10879.53	10890.11	10694.1	9924.44	9619.24	9430.57	[gene=rplJ] [locus_tag=BTB_RS00605] [protein=50S ribosomal protein L10] [protein_id=WP_000048718.1] [location=111817..112317] [gbkey=CDS]
lcl|NC_018877.1_cds_WP_000103545.1_836	E	rho	5.44141457683584	24.2107504648778	14.8260825208568	-2.13519771220388	0.546128399315422	-3.90969910167714	9.2411160507428e-05	0.0010660027570345	5.25	4.26	2.95	0	3.24	4.02	22.95	20.25	11.85	[gene=alsS] [locus_tag=BTB_RS04730] [protein=acetolactate synthase AlsS] [protein_id=WP_000103545.1] [location=918450..920138] [gbkey=CDS]
lcl|NC_018877.1_cds_WP_000821158.1_4550	E	rho	265.937748929469	372.271791040165	319.104769984817	-0.480697596889205	0.123174974549209	-3.90255893007849	9.51810545798757e-05	0.00108937691374623	359.91	376.37	332.45	501.89	499.9	511.22	457.95	557.78	473.06	[gene=pfkA] [locus_tag=BTB_RS23340] [protein=6-phosphofructokinase] [protein_id=WP_000821158.1] [location=complement(4601660..4602619)] [gbkey=CDS]
lcl|NC_018877.1_cds_WP_001272200.1_972	E	rho	54.3121726574788	290.406617071842	172.35939486466	-2.41478755608237	0.619451062716837	-3.89827009980645	9.68823196910098e-05	0.00110025270036689	26.94	141.65	84.93	183.29	146.51	173.54	413.58	476.37	466.59	[gene=glpF] [locus_tag=BTB_RS05400] [protein=glycerol uptake facilitator protein GlpF] [protein_id=WP_001272200.1] [location=1059617..1060438] [gbkey=CDS]
lcl|NC_018877.1_cds_WP_015055116.1_2040	E	rho	14.6901274484385	41.4181125240932	28.0541199862658	-1.51394604684589	0.388817611381781	-3.89371778059543	9.87194938321024e-05	0.00111678809624734	27.81	31.65	46.96	17.73	17.18	15.99	62.56	117.72	119.06	[gene=narJ] [locus_tag=BTB_RS10750] [protein=nitrate reductase molybdenum cofactor assembly chaperone] [protein_id=WP_015055116.1] [location=2087002..2087532] [gbkey=CDS]
lcl|NC_018877.1_cds_WP_001020767.1_4969	E	rho	1147.66207917243	1435.78494354995	1291.72351136119	-0.322528614212264	0.0831073885793483	-3.88086570551214	0.000104085306153945	0.00117296133473484	1246.78	1196.45	1183.06	1356.06	1243.39	1152.98	1490.11	1630.56	1394.56	[gene=sufS] [locus_tag=BTB_RS25575] [protein=cysteine desulfurase SufS] [protein_id=WP_001020767.1] [location=complement(4998779..4999999)] [gbkey=CDS]
lcl|NC_018878.1_cds_WP_000760947.1_5623	E	rho	40.0831899176028	76.9364221415075	58.5098060295552	-0.946709282167887	0.245022319435495	-3.86376753084781	0.000111651484579245	0.00124387395367752	15.77	12.49	14.11	20.2	13.99	21.4	30.03	25.52	25.4	[locus_tag=BTB_RS28945] [protein=hypothetical protein] [protein_id=WP_000760947.1] [location=117088..120738] [gbkey=CDS]
lcl|NC_018877.1_cds_WP_105559676.1_429	E	rho	66.2120544150015	111.41619589339	88.8141251541959	-0.755550047246797	0.198663563220946	-3.80316367529613	0.000142859899778979	0.00155605764443275	50.43	53.15	57.83	0.99	1.15	0	89.66	85.05	95.97	[locus_tag=BTB_RS02490] [protein=glycosyltransferase] [protein_id=WP_105559676.1] [location=490266..491846] [gbkey=CDS]
lcl|NC_018877.1_cds_WP_000021451.1_56	E	rho	178.392351169381	253.011897072574	215.702124120978	-0.503278807381613	0.132399532239464	-3.80121288095912	0.000143989523798062	0.00156255298047526	473.95	476.69	465.16	787.95	743.41	726.79	681.29	669.81	648.25	[locus_tag=BTB_RS00335] [protein=RNA-binding protein S1] [protein_id=WP_000021451.1] [location=63370..63855] [gbkey=CDS]
lcl|NC_018877.1_cds_WP_001014975.1_2053	E	rho	72.2210321192896	118.691318145846	95.4561751325678	-0.720650741158028	0.190440184204864	-3.78413171656459	0.000154246123865558	0.0016509634153898	68.39	60.65	66.49	58.37	66.59	65.54	108.02	107.6	104.26	[locus_tag=BTB_RS10815] [protein=uroporphyrin-III C-methyltransferase] [protein_id=WP_001014975.1] [location=complement(2098474..2099898)] [gbkey=CDS]
lcl|NC_018878.1_cds_WP_000540082.1_6132	E	rho	30.0156476629964	62.5571579425734	46.2864028027849	-1.05624318659296	0.27920835301495	-3.78299279082245	0.000154953904174811	0.0016509634153898	43.75	41.92	36.94	34.88	38.62	55.71	71.48	82.37	100.35	[locus_tag=BTB_RS31500] [protein=hypothetical protein] [protein_id=WP_000540082.1] [location=492354..493298] [gbkey=CDS]
lcl|NC_018878.1_cds_WP_003272877.1_5996	E	rho	49.0120634333661	90.9191383607156	69.9656008970409	-0.888670216437987	0.234766989188663	-3.78532867635762	0.000153505558792563	0.0016509634153898	28.79	44.62	41.53	40.17	50.04	37.25	80.98	62.53	69.35	[locus_tag=BTB_RS30805] [protein=hypothetical protein] [protein_id=WP_003272877.1] [location=complement(358730..360370)] [gbkey=CDS]
lcl|NC_018877.1_cds_WP_000213616.1_821	E	rho	20.7627756392462	48.9528119142111	34.8577937767286	-1.22490556148559	0.324061215485031	-3.7798585666978	0.000156917467691233	0.00166582674034534	21.53	19.17	15.01	18.53	11.4	15.33	40.76	52.42	37.32	[gene=gapN] [locus_tag=BTB_RS04655] [protein=NADP-dependent glyceraldehyde-3-phosphate dehydrogenase] [protein_id=WP_000213616.1] [location=complement(901163..902602)] [gbkey=CDS]
lcl|NC_018877.1_cds_WP_000440050.1_768	E	rho	6.18689503919517	24.886239183701	15.5365671114481	-2.05360239018041	0.549393125589732	-3.73794700830307	0.000185529037196097	0.00195539596757038	4.08	5.53	12.25	10.12	6.72	12.51	16.32	34.75	36.87	[locus_tag=BTB_RS04385] [protein=DUF871 domain-containing protein] [protein_id=WP_000440050.1] [location=851921..853006] [gbkey=CDS]
lcl|NC_018877.1_cds_WP_000026896.1_4979	E	rho	651.502407726028	828.993779080595	740.248093403311	-0.349347674325642	0.0937452060438713	-3.72656575272929	0.000194106452475647	0.00203118537769159	2095.61	2106.92	2337.57	2909.99	2670.57	2600.33	2699.24	2942.49	2647.93	[gene=gcvH] [locus_tag=BTB_RS25625] [protein=glycine cleavage system protein GcvH] [protein_id=WP_000026896.1] [location=complement(5007666..5008049)] [gbkey=CDS]
lcl|NC_018878.1_cds_WP_000804991.1_6125	E	rho	14.1306770692116	37.0721277517363	25.6014024104739	-1.37713960812405	0.372400347747746	-3.69800838386136	0.000217297713807045	0.00225773865764058	12.47	16.6	12.77	16.88	14.01	33.91	34.87	38.05	36.42	[locus_tag=BTB_RS31465] [protein=hypothetical protein] [protein_id=WP_000804991.1] [location=complement(483423..484724)] [gbkey=CDS]
lcl|NC_018878.1_cds_WP_000870140.1_5792	E	rho	20.3849906349344	47.1663574903489	33.7756740626417	-1.20062928927067	0.325042786187635	-3.69375768449631	0.000220964374231812	0.00227966766372961	51.81	56.16	45.36	67.31	67.58	79.45	97.14	126.45	129.4	[locus_tag=BTB_RS29780] [protein=hypothetical protein] [protein_id=WP_000870140.1] [location=complement(228048..228560)] [gbkey=CDS]
lcl|NC_018878.1_cds_WP_000711866.1_6097	E	rho	10.2539834498781	31.5162612164756	20.8851223331769	-1.58536283788107	0.433823942857995	-3.65439221135845	0.000257791935564144	0.0026045874869067	11.26	20.92	10.86	13.68	13.91	12.95	55.49	38.54	37.88	[locus_tag=BTB_RS31325] [protein=hypothetical protein] [protein_id=WP_000711866.1] [location=complement(453387..454304)] [gbkey=CDS]
lcl|NC_018877.1_cds_WP_000140121.1_5152	E	rho	371.803193003405	483.392335534146	427.597764268776	-0.377851010922962	0.104444671241425	-3.61771458928291	0.000297215883250028	0.0029580149455878	447.2	422.72	415.57	523.14	529.76	486.93	529.88	587.61	545.72	[locus_tag=BTB_RS26495] [protein=UDP-N-acetylglucosamine 2-epimerase (non-hydrolyzing)] [protein_id=WP_000140121.1] [location=complement(5177285..5178400)] [gbkey=CDS]
lcl|NC_018877.1_cds_WP_000490118.1_125	E	rho	9921.81131880669	11850.8574205872	10886.3343696969	-0.256273150671294	0.0710436876869755	-3.60726137697771	0.000309445901022416	0.0030630962499854	9911.65	9684.18	9797.43	15042.22	14152.17	12845.88	11562.87	12603.46	10783.66	[gene=secY] [locus_tag=BTB_RS00760] [protein=preprotein translocase subunit SecY] [protein_id=WP_000490118.1] [location=135462..136763] [gbkey=CDS]
lcl|NC_018877.1_cds_WP_000929163.1_4971	E	rho	328.606786667249	429.098846768124	378.852816717686	-0.384311824097563	0.108920974594092	-3.52835462159377	0.000418151562211406	0.0040435118062027	580.47	529.94	503.33	485.21	515.38	516.37	679.08	684.26	733.29	[gene=sufC] [locus_tag=BTB_RS25585] [protein=Fe-S cluster assembly ATPase SufC] [protein_id=WP_000929163.1] [location=complement(5001307..5002092)] [gbkey=CDS]
lcl|NC_018877.1_cds_WP_000856603.1_4864	E	rho	12.0697651068623	33.2084330460478	22.6390990764551	-1.42946683173624	0.407451186816935	-3.50831431589003	0.000450955912543635	0.00431797654821193	13.43	16.88	8.25	15.58	9.06	9.83	43.05	30.24	32.25	[locus_tag=BTB_RS25045] [protein=NAD(P)/FAD-dependent oxidoreductase] [protein_id=WP_000856603.1] [location=complement(4905702..4906910)] [gbkey=CDS]
lcl|NC_018877.1_cds_WP_000751827.1_1723	E	rho	1181.0504508883	1422.0250036988	1301.53772729355	-0.268863599537876	0.0769280362229484	-3.49500146810808	0.00047405914772033	0.00452440815250999	1278.14	1295.5	1348.71	419.06	421.21	399.31	1541.37	1546.19	1616.37	[gene=nheA] [locus_tag=BTB_RS09175] [protein=non-hemolytic enterotoxin NHE subunit A] [protein_id=WP_000751827.1] [location=1795600..1796760] [gbkey=CDS]
lcl|NC_018877.1_cds_WP_000888019.1_4641	E	rho	328.386866698727	431.108611790258	379.747739244493	-0.397384369670821	0.113776960508251	-3.49266114946006	0.000478232939704069	0.00454942374458741	108.05	95.72	115.77	99.01	132.61	102.84	138.6	146.72	132.41	[locus_tag=BTB_RS23805] [protein=DNA translocase FtsK] [protein_id=WP_000888019.1] [location=complement(4681611..4685573)] [gbkey=CDS]
lcl|NC_018878.1_cds_WP_000614276.1_6021	E	rho	18.8163160813541	42.5921473401323	30.7042317107432	-1.18052255948242	0.338614930580782	-3.48632754455812	0.000489701011139604	0.0046284643956098	8.25	12.29	13.16	9.5	16.14	14.23	25.26	26.36	24.53	[locus_tag=BTB_RS30930] [protein=hypothetical protein] [protein_id=WP_000614276.1] [location=complement(383800..385947)] [gbkey=CDS]
lcl|NC_018877.1_cds_WP_000104050.1_589	E	rho	3.12725956089627	16.5450473113145	9.83615343610536	-2.34120451770081	0.6753575886482	-3.46661466022316	0.000527056886319873	0.00493379130005504	4.56	6.17	1.71	4.84	1.88	1.75	17.09	25.48	22.76	[gene=rbsR] [locus_tag=BTB_RS03375] [protein=ribose operon transcriptional repressor RbsR] [protein_id=WP_000104050.1] [location=680022..680993] [gbkey=CDS]
lcl|NC_018878.1_cds_WP_033795607.1_5999	E	rho	31.7602627534447	62.165756820306	46.9630097868754	-0.963325892420786	0.278005225652634	-3.46513591663366	0.000529963567590206	0.00494520144280033	17.07	23.54	20.89	1.58	1.83	2.56	47.88	36.17	36.02	[locus_tag=BTB_RS30820] [protein=ATP-dependent DNA helicase RecG] [protein_id=WP_033795607.1] [location=complement(364126..366114)] [gbkey=CDS]
lcl|NC_018877.1_cds_WP_000988751.1_5192	E	rho	107.614834984742	158.841256299111	133.228045641926	-0.561342196740675	0.163547244386518	-3.43229382339229	0.000598498756913672	0.00551011241531433	112.27	103.26	103.41	95.23	113.52	91.3	154.8	163.96	149.72	[locus_tag=BTB_RS26695] [protein=glycosyltransferase family 2 protein] [protein_id=WP_000988751.1] [location=5224541..5225842] [gbkey=CDS]
lcl|NC_018877.1_cds_WP_001083749.1_398	E	rho	70.4564434923824	112.655819248028	91.5561313702051	-0.685737004117365	0.200772932782523	-3.41548531773531	0.000636684617424824	0.00581148264503032	39.87	44.87	56.1	83.93	64.42	96.11	70.72	78.39	75.5	[gene=cadA] [locus_tag=BTB_RS02335] [protein=cadmium-translocating P-type ATPase] [protein_id=WP_001083749.1] [location=complement(458612..460537)] [gbkey=CDS]
lcl|NC_018877.1_cds_WP_000635965.1_229	E	rho	427.960182620243	558.206769111208	493.083475865726	-0.380990651803579	0.111666882903542	-3.41184997644001	0.000645236140359693	0.00587124810948416	1640.6	1586.83	1477.57	2079.17	1845.53	1567.55	2202.14	2164.01	1741.13	[gene=ndoA] [locus_tag=BTB_RS01335] [protein=type II toxin-antitoxin system endoribonuclease NdoA] [protein_id=WP_000635965.1] [location=239128..239478] [gbkey=CDS]
lcl|NC_018877.1_cds_WP_000221372.1_5357	E	rho	6.81396950101949	22.4506439828604	14.6323067419399	-1.74914552357921	0.512968953149104	-3.40984676137074	0.000649993894944261	0.00587803121045273	8.98	8.76	14.16	7.64	8.88	10.33	39.07	28.7	37.17	[locus_tag=BTB_RS27530] [protein=Cof-type HAD-IIB family hydrolase] [protein_id=WP_000221372.1] [location=5399656..5400477] [gbkey=CDS]
lcl|NC_018878.1_cds_WP_001047252.1_6106	E	rho	3.06379463044641	15.8527096556665	9.45825214305644	-2.40582358572384	0.706104993075763	-3.40717543327965	0.00065638923042973	0.00591760136972034	14.62	7.92	16.46	31.08	12.04	22.42	62.13	93.42	45.21	[locus_tag=BTB_RS31370] [protein=hypothetical protein] [protein_id=WP_001047252.1] [location=462551..462853] [gbkey=CDS]
lcl|NC_018878.1_cds_WP_001098393.1_6113	E	rho	40.6432569650388	74.4142949068151	57.528775935927	-0.86492930572164	0.255428518214636	-3.38618926252722	0.000708704876377966	0.00633080880423	72.08	77.01	69.55	142.28	124.7	168.16	129.74	162.85	105.81	[locus_tag=BTB_RS31405] [protein=hypothetical protein] [protein_id=WP_001098393.1] [location=467405..468121] [gbkey=CDS]
lcl|NC_018877.1_cds_WP_000432188.1_4510	E	rho	117.309162499323	169.599919584589	143.454541041956	-0.529380939017892	0.158252250528555	-3.34517163104971	0.000822316671593519	0.00725719231255726	114.56	110.38	100.31	118.38	115.36	111.02	161.49	148.28	158.2	[gene=asnS] [locus_tag=BTB_RS23140] [protein=asparagine--tRNA ligase] [protein_id=WP_000432188.1] [location=complement(4558491..4559882)] [gbkey=CDS]
lcl|NC_018877.1_cds_WP_000086551.1_120	E	rho	2675.40402066515	3247.74224836477	2961.57313451496	-0.278985200304401	0.083525398264628	-3.34012415505653	0.000837409437835721	0.00736819715573172	6395.61	6562.09	6153.48	10410.58	9275.71	8453.14	7280.01	8653.68	7157.24	[gene=rplF] [locus_tag=BTB_RS00735] [protein=50S ribosomal protein L6] [protein_id=WP_000086551.1] [location=133335..133874] [gbkey=CDS]
lcl|NC_018877.1_cds_WP_000994815.1_4050	E	rho	24.2023784759655	49.4673279629729	36.8348532194692	-1.03031903547587	0.309043670076989	-3.33389464090689	0.000856390899445672	0.00746793254576136	27.96	22.73	20.15	20.21	13.82	23.16	46.98	41.1	55.88	[locus_tag=BTB_RS20830] [protein=Na+/H+ antiporter family protein] [protein_id=WP_000994815.1] [location=4125275..4126594] [gbkey=CDS]
lcl|NC_018877.1_cds_WP_000110280.1_4766	E	rho	133.540621678279	191.888662673966	162.714642176122	-0.533391466173502	0.161416412559535	-3.30444381532004	0.000951650485595573	0.00827399383618703	235.01	225.3	311.99	230.94	202.75	203.99	355.83	391.38	359.14	[locus_tag=BTB_RS24420] [protein=PspA/IM30 family protein] [protein_id=WP_000110280.1] [location=complement(4797185..4797850)] [gbkey=CDS]
lcl|NC_018877.1_cds_WP_000489461.1_4089	E	rho	104.553222708404	156.92365983529	130.738441271847	-0.580898634405737	0.176412785084999	-3.2928375011247	0.000991817799039289	0.00859771050646484	162.94	154.32	141.83	162.48	199.29	131.37	235.59	261.65	188.2	[gene=sdaAA] [locus_tag=BTB_RS21025] [protein=L-serine ammonia-lyase, iron-sulfur-dependent, subunit alpha] [protein_id=WP_000489461.1] [location=complement(4161208..4162086)] [gbkey=CDS]
lcl|NC_018878.1_cds_WP_000776000.1_5505	E	rho	21.4449967272253	44.5257185184866	32.985357622856	-1.05814186200003	0.322298971157638	-3.28310654607237	0.00102669853389101	0.00884772560088429	25.9	28.49	30.88	14.58	15.06	10.52	66.28	54.77	55.46	[locus_tag=BTB_RS28220] [protein=cell wall hydrolase] [protein_id=WP_000776000.1] [location=complement(33409..34377)] [gbkey=CDS]
lcl|NC_018877.1_cds_WP_001051295.1_4115	E	rho	6473.09337959153	7588.46423054581	7030.77880506867	-0.229169199367964	0.0702206958178502	-3.26355637321538	0.00110023293467525	0.0094259722181242	5960.16	5859.25	5740.79	6133.16	5487.02	5202.01	6740.85	7362.86	6387.31	[gene=lpdA] [locus_tag=BTB_RS21150] [protein=dihydrolipoyl dehydrogenase] [protein_id=WP_001051295.1] [location=complement(4184991..4186412)] [gbkey=CDS]
lcl|NC_018877.1_cds_WP_000928971.1_112	E	rho	2240.66233867278	2717.50899756956	2479.08566812117	-0.278517725714457	0.0856266808300449	-3.25269790927981	0.00114314958162923	0.00970848775122792	6676.68	6391	6798.11	11011.3	10491.15	9193.57	7481.83	9015.35	7487.21	[gene=rplP] [locus_tag=BTB_RS00695] [protein=50S ribosomal protein L16] [protein_id=WP_000928971.1] [location=130419..130853] [gbkey=CDS]
lcl|NC_018878.1_cds_WP_001186326.1_5511	E	rho	32.2564537582915	61.2794845667252	46.7679691625083	-0.93215391275631	0.286539374872862	-3.25314422553587	0.00114135550803268	0.00970848775122792	43.43	60.52	69.84	46.16	40.89	35.68	138.03	95.81	95.92	[locus_tag=BTB_RS28245] [protein=NUDIX domain-containing protein] [protein_id=WP_001186326.1] [location=37415..38128] [gbkey=CDS]
lcl|NC_018877.1_cds_WP_001030948.1_4272	E	rho	216.918316209498	289.616291581751	253.267303895624	-0.420202336290567	0.129969028676629	-3.23309591961372	0.00122456438783339	0.0103102691274478	164.33	141.49	153.1	204.78	240.1	199.24	224.63	189.46	195.83	[gene=lepA] [locus_tag=BTB_RS21935] [protein=elongation factor 4] [protein_id=WP_001030948.1] [location=complement(4322319..4324142)] [gbkey=CDS]
lcl|NC_018877.1_cds_WP_000628818.1_121	E	rho	1676.76697252743	2109.87873484354	1893.32285368549	-0.330590331075106	0.102405115239327	-3.22825993899324	0.00124545744908642	0.0104561327387485	6251.91	5968.84	5605.01	10142.96	8907.5	7803.19	6836.48	8883.25	6592.05	[gene=rplR] [locus_tag=BTB_RS00740] [protein=50S ribosomal protein L18] [protein_id=WP_000628818.1] [location=133908..134270] [gbkey=CDS]
lcl|NC_018878.1_cds_WP_000376231.1_5473	E	rho	9.25307757981986	26.1029622475139	17.6780199136669	-1.46572525814585	0.455877411000517	-3.21517412966133	0.00130365416397809	0.0108405987012013	8.14	15.43	9.16	15.85	21.78	15.59	33.56	31.41	27.09	[locus_tag=BTB_RS28055] [protein=hypothetical protein] [protein_id=WP_000376231.1] [location=11092..12180] [gbkey=CDS]
lcl|NC_018878.1_cds_WP_001070769.1_5962	E	rho	85.7784212230018	131.673236930469	108.725829076736	-0.618601552798293	0.192432205698013	-3.21464668845024	0.00130605165239729	0.0108405987012013	88.73	113.84	107.7	73.68	59.97	119.59	158.05	132.9	184.02	[locus_tag=BTB_RS30620] [protein=DUF262 domain-containing protein] [protein_id=WP_001070769.1] [location=338447..339511] [gbkey=CDS]
lcl|NC_018879.1_cds_WP_001165986.1_6227	E	rho	26.5026959056327	52.225203821081	39.3639498633569	-0.980935020785147	0.307641985086766	-3.18856030170423	0.00142983184030213	0.0117679980114754	70.31	134.74	141.35	277.59	279.3	242.6	244.83	204.6	232.96	[locus_tag=BTB_RS31940] [protein=AbrB/MazE/SpoVT family DNA-binding domain-containing protein] [protein_id=WP_001165986.1] [location=complement(64456..64749)] [gbkey=CDS]
lcl|NC_018877.1_cds_WP_001119065.1_4360	E	rho	373.307659164915	470.254131544167	421.780895354541	-0.330062268879163	0.103787083583119	-3.1801863727564	0.00147180360147432	0.0120457669059211	219.04	221	195.95	268.16	239.27	242.17	269.88	261.41	266.1	[gene=secDF] [locus_tag=BTB_RS22380] [protein=protein translocase subunit SecDF] [protein_id=WP_001119065.1] [location=complement(4408309..4410573)] [gbkey=CDS]
lcl|NC_018877.1_cds_WP_000470755.1_4	E	rho	272.945450149707	352.676802398866	312.811126274286	-0.367195025340976	0.115508187766187	-3.17895235344057	0.00147808385541048	0.012063469906275	322.01	321.38	290.31	457.75	407.65	427.56	388.76	396.29	415.68	[gene=recF] [locus_tag=BTB_RS00020] [protein=DNA replication/repair protein RecF] [protein_id=WP_000470755.1] [location=3118..4245] [gbkey=CDS]
lcl|NC_018877.1_cds_WP_000204444.1_4553	E	rho	190.834381998578	256.984658511544	223.909520255061	-0.424734276874552	0.13453209324292	-3.15712233888774	0.00159334482628239	0.0129321339086077	370.85	409.43	360.8	540.18	455.48	423.89	544.25	513.84	472.12	[locus_tag=BTB_RS23355] [protein=FadR family transcriptional regulator] [protein_id=WP_000204444.1] [location=complement(4604765..4605409)] [gbkey=CDS]
lcl|NC_018877.1_cds_WP_000268750.1_3781	E	rho	287.505643158858	367.597612533054	327.551627845956	-0.357047812627758	0.113195677907281	-3.15425305302042	0.00160909494265919	0.0130238900055012	1400.82	1279.53	1382.18	1201.51	1577.42	1629.75	1683.38	1758.38	1729.12	[gene=rpsP] [locus_tag=BTB_RS19485] [protein=30S ribosomal protein S16] [protein_id=WP_000268750.1] [location=complement(3871650..3871922)] [gbkey=CDS]
lcl|NC_018877.1_cds_WP_000437406.1_758	E	rho	54.399691513877	87.2011775563327	70.8004345351049	-0.685455886834434	0.218224097542887	-3.14106413797735	0.00168335163283886	0.0135129322855284	60.29	55.02	59.56	69.32	94.28	80.66	95.05	87.48	96.59	[locus_tag=BTB_RS04335] [protein=LytR family transcriptional regulator] [protein_id=WP_000437406.1] [location=complement(840355..841554)] [gbkey=CDS]
lcl|NC_018877.1_cds_WP_000811849.1_4339	E	rho	402.882594798701	505.762749878918	454.322672338809	-0.327721972679396	0.10458481312565	-3.13355221360547	0.00172704188858051	0.0138257724960134	206.7	190.3	191.2	266.62	236.12	210.75	255.16	255.26	224.45	[gene=alaS] [locus_tag=BTB_RS22270] [protein=alanine--tRNA ligase] [protein_id=WP_000811849.1] [location=complement(4382378..4385020)] [gbkey=CDS]
lcl|NC_018877.1_cds_WP_001132859.1_590	E	rho	8.69301053238385	24.3528634014121	16.522936966898	-1.51201768337791	0.483584786870613	-3.12668579415519	0.00176788758659392	0.0141141978984201	16.46	8.03	12.97	0	2.03	0	40.74	23.67	39.94	[gene=rbsK] [locus_tag=BTB_RS03380] [protein=ribokinase] [protein_id=WP_001132859.1] [location=681007..681903] [gbkey=CDS]
lcl|NC_018877.1_cds_WP_000042669.1_3762	E	rho	450.461642955821	559.512538873483	504.987090914652	-0.310518708989047	0.099690814368901	-3.11481765852557	0.00184058651727263	0.0145754553935373	816.9	823.5	763.31	1083.19	1027.2	904.28	1038.46	1008.16	925.43	[gene=pyrH] [locus_tag=BTB_RS19390] [protein=UMP kinase] [protein_id=WP_000042669.1] [location=complement(3853694..3854416)] [gbkey=CDS]
lcl|NC_018877.1_cds_WP_000810079.1_361	E	rho	84.218476085856	128.573208182763	106.39584213431	-0.600756639819754	0.193383588563097	-3.10655440972821	0.00189281472027953	0.0149486445563855	31.99	46.56	34.85	44.97	54.83	52.81	57.27	52.34	62.96	[locus_tag=BTB_RS02150] [protein=YhgE/Pip domain-containing protein] [protein_id=WP_000810079.1] [location=414732..417593] [gbkey=CDS]
lcl|NC_018877.1_cds_WP_000010853.1_1372	E	rho	86.288449814121	127.421762067285	106.855105940703	-0.564095779675706	0.181673947362652	-3.1049899441535	0.00190285493680575	0.0149875402280668	43.5	42.34	43.17	71.17	41.73	58.58	69.53	58.52	61.67	[gene=mprF] [locus_tag=BTB_RS07435] [protein=bifunctional lysylphosphatidylglycerol flippase/synthetase MprF] [protein_id=WP_000010853.1] [location=complement(1450556..1453135)] [gbkey=CDS]
lcl|NC_018877.1_cds_WP_000353544.1_183	E	rho	1.18870719515987	10.2423097537652	5.71550847446254	-3.18566313143467	1.03378548459523	-3.08155142329356	0.00205924904272628	0.0161272478014635	3.47	0	1.95	5.53	2.14	5.98	13	20.76	12.37	[locus_tag=BTB_RS01115] [protein=glucose transporter GlcU] [protein_id=WP_000353544.1] [location=complement(195892..196743)] [gbkey=CDS]
lcl|NC_018877.1_cds_WP_000579372.1_5142	E	rho	610.492686802224	740.381543233883	675.437115018054	-0.278918752537406	0.0905328885853284	-3.0808555531123	0.00206406755138185	0.0161272478014635	337.34	297.22	304.88	350.43	368.87	360.9	384.14	382.8	366.77	[gene=secA] [locus_tag=BTB_RS26445] [protein=preprotein translocase subunit SecA] [protein_id=WP_000579372.1] [location=complement(5166112..5168619)] [gbkey=CDS]
lcl|NC_018877.1_cds_WP_000494104.1_4823	E	rho	107.813548080386	156.794859146191	132.304203613289	-0.529685744755435	0.172842331707738	-3.06456028174331	0.00217990238323529	0.016852543490447	64.36	62.29	46.23	50.16	50.75	36.66	82.74	91.07	76.11	[gene=glgP] [locus_tag=BTB_RS24710] [protein=glycogen phosphorylase] [protein_id=WP_000494104.1] [location=complement(4853546..4855954)] [gbkey=CDS]
lcl|NC_018877.1_cds_WP_001018577.1_3763	E	rho	1546.52182225319	1837.03203256525	1691.77692740922	-0.248494300098869	0.0811485973995422	-3.06221312582133	0.00219706959293909	0.0169405629139777	2199.85	2216.92	2298.72	2905.57	2876.83	2606.55	2758.48	2775.96	2409.94	[locus_tag=BTB_RS19395] [protein=elongation factor Ts] [protein_id=WP_001018577.1] [location=complement(3854483..3855370)] [gbkey=CDS]
lcl|NC_018877.1_cds_WP_000399870.1_5274	E	rho	488.718345001966	597.893919075752	543.306132038859	-0.290430726177974	0.0954885386712283	-3.04152446167326	0.00235383438587315	0.018007140341014	879.77	870.28	868.07	1471.34	1414.17	1273.63	1058.16	1110.65	1020.02	[gene=atpB] [locus_tag=BTB_RS27110] [protein=F0F1 ATP synthase subunit A] [protein_id=WP_000399870.1] [location=complement(5310682..5311401)] [gbkey=CDS]
lcl|NC_018877.1_cds_WP_000164055.1_3891	E	rho	2495.85171512139	2906.02093175886	2700.93632344013	-0.219024800267093	0.0726086539325766	-3.01651095846614	0.002557019751361	0.0193094532770302	926.96	946.52	919.14	772.2	658	649.32	1066.26	1150.03	1020.98	[gene=pyc] [locus_tag=BTB_RS20035] [protein=pyruvate carboxylase] [protein_id=WP_000164055.1] [location=complement(3983918..3987364)] [gbkey=CDS]
lcl|NC_018877.1_cds_WP_000354019.1_4367	E	rho	51.5851863409431	82.2709045998175	66.9280454703803	-0.673387981077732	0.223373692883277	-3.01462527832053	0.00257296926224078	0.0193799484276748	63.1	62.7	63.14	73.03	77.98	62.9	103.06	101.93	95.06	[gene=queA] [locus_tag=BTB_RS22415] [protein=tRNA preQ1(34) S-adenosylmethionine ribosyltransferase-isomerase QueA] [protein_id=WP_000354019.1] [location=complement(4415563..4416615)] [gbkey=CDS]
lcl|NC_018877.1_cds_WP_000863460.1_3782	E	rho	750.424357134662	923.948980069151	837.186668601906	-0.301997754267401	0.100323701213187	-3.01023338070094	0.00261047022388903	0.0196119942461407	774.36	633.09	737.56	1040.48	836.67	777.39	908.05	935.7	784.41	[locus_tag=BTB_RS19490] [protein=signal recognition particle protein] [protein_id=WP_000863460.1] [location=complement(3872024..3873373)] [gbkey=CDS]
lcl|NC_018877.1_cds_WP_001228490.1_3283	E	rho	18.2643617821435	38.6293935370783	28.4468776596109	-1.09023841281315	0.362537070445147	-3.00724671127973	0.00263625714546331	0.019727493720176	19.25	9.53	11.31	10.68	18.62	17.33	23.23	27.41	33.45	[gene=sulP] [locus_tag=BTB_RS16965] [protein=sulfate permease] [protein_id=WP_001228490.1] [location=complement(3354246..3356009)] [gbkey=CDS]
lcl|NC_018877.1_cds_WP_000546782.1_592	E	rho	12.7559397909193	29.5086500305451	21.1322949107322	-1.20123473373241	0.400784175497235	-2.99721098579327	0.00272462071715293	0.0203133300286465	10.94	12.13	10.07	0	0	1.14	25.35	25.42	25.54	[gene=rbsA] [locus_tag=BTB_RS03390] [protein=ribose ABC transporter ATP-binding protein RbsA] [protein_id=WP_000546782.1] [location=682314..683798] [gbkey=CDS]
lcl|NC_018877.1_cds_WP_000051443.1_299	E	rho	371.000383560783	465.396204151778	418.19829385628	-0.325703917757827	0.109026043248877	-2.98739556212575	0.00281365410159077	0.020923874410307	350.4	322.74	308.97	428.42	386.72	372.71	441.28	411.76	372.91	[gene=gatA] [locus_tag=BTB_RS01840] [protein=Asp-tRNA(Asn)/Glu-tRNA(Gln) amidotransferase subunit GatA] [protein_id=WP_000051443.1] [location=344516..345973] [gbkey=CDS]
lcl|NC_018877.1_cds_WP_000559169.1_20	E	rho	68.1686035191578	104.078004529935	86.1233040245461	-0.606994188322792	0.203545421051669	-2.98210682012203	0.00286272095473912	0.0212348668288243	178.08	140.75	122.51	244.48	204.79	184.89	231.86	215.34	222.39	[gene=recR] [locus_tag=BTB_RS00130] [protein=recombination protein RecR] [protein_id=WP_000559169.1] [location=27271..27867] [gbkey=CDS]
lcl|NC_018878.1_cds_WP_001095296.1_5920	E	rho	26.8292878798674	50.047066958938	38.4381774194027	-0.886948279140019	0.297783275912317	-2.9785026590989	0.0028966051618822	0.0213779675675437	29.53	27.56	19.7	20.93	27.03	26.42	43.47	48.93	49.95	[locus_tag=BTB_RS30405] [protein=CCA tRNA nucleotidyltransferase] [protein_id=WP_001095296.1] [location=311856..313205] [gbkey=CDS]
lcl|NC_018877.1_cds_WP_000159737.1_95	E	rho	1150.49232180415	1359.20141311675	1254.84686746045	-0.24107530939118	0.0813590505376539	-2.96310377023891	0.00304553878561867	0.0223085716046567	4101.5	3997.94	4224.93	4956.8	5697.21	5146.42	4641.77	5166.65	4688.89	[gene=rplL] [locus_tag=BTB_RS00610] [protein=50S ribosomal protein L7/L12] [protein_id=WP_000159737.1] [location=112385..112744] [gbkey=CDS]
lcl|NC_018877.1_cds_WP_001274012.1_4275	E	rho	205.873053592884	342.803996537431	274.338525065157	-0.733745575870556	0.248665598662866	-2.95073214717307	0.00317021708166478	0.022991920914054	818.39	1191.08	1063.08	1770.18	1640.84	1171.61	1725.46	2048.04	1327.31	[gene=rpsT] [locus_tag=BTB_RS21950] [protein=30S ribosomal protein S20] [protein_id=WP_001274012.1] [location=4325999..4326256] [gbkey=CDS]
lcl|NC_018877.1_cds_WP_000672829.1_974	E	rho	298.552079293692	1964.42208926992	1131.4870842818	-2.71745317080905	0.922940698273574	-2.94434211850473	0.00323642024102762	0.0234141019906443	37.73	457.9	184.7	1064.01	593.06	859.68	1015.92	1948.23	1514.47	[gene=glpD] [locus_tag=BTB_RS05410] [protein=aerobic glycerol-3-phosphate dehydrogenase] [protein_id=WP_000672829.1] [location=1062076..1063758] [gbkey=CDS]
lcl|NC_018877.1_cds_WP_000192813.1_1758	E	rho	8.62995671407337	23.1468839192931	15.8884203166832	-1.40273131395512	0.480703097334584	-2.91808253729386	0.00352191112738449	0.0252921558902857	13.04	14.57	9.17	13.86	16.11	20.62	42.78	28.64	26.75	[locus_tag=BTB_RS09350] [protein=DMT family transporter] [protein_id=WP_000192813.1] [location=complement(1835965..1836870)] [gbkey=CDS]
lcl|NC_018877.1_cds_WP_001226356.1_3387	E	rho	15.5056199035735	34.3556112893464	24.9306155964599	-1.11472097931961	0.383116605198167	-2.90961280246002	0.00361876771395011	0.0259241794666842	15.62	31.76	15.83	31.55	17.38	34.14	50.39	42.44	46.83	[locus_tag=BTB_RS17485] [protein=glycerophosphodiester phosphodiesterase] [protein_id=WP_001226356.1] [location=complement(3451412..3452356)] [gbkey=CDS]
lcl|NC_018877.1_cds_WP_001176165.1_682	E	rho	1421.91587585425	1688.82525812519	1555.37056698972	-0.24718418842819	0.0858244798067196	-2.88011286505738	0.00397532832306793	0.0279321630373838	2137.28	2111.63	2013.32	2633.64	2270.5	2155.68	2519.42	2683.39	2199.98	[locus_tag=BTB_RS03840] [protein=cytochrome aa3 quinol oxidase subunit II] [protein_id=WP_001176165.1] [location=complement(763447..764322)] [gbkey=CDS]
lcl|NC_018877.1_cds_WP_000765341.1_4794	E	rho	22.8199395615873	43.6426125999123	33.2312760807498	-0.923775389720086	0.321805383963889	-2.87060265537306	0.00409690147010591	0.0287175150894984	23.09	35.2	27.62	30.68	41.03	29.88	60.62	50.73	52.53	[locus_tag=BTB_RS24560] [protein=sensor histidine kinase] [protein_id=WP_000765341.1] [location=4820906..4821928] [gbkey=CDS]
lcl|NC_018877.1_cds_WP_000411275.1_5250	E	rho	529.67502105393	647.56052077176	588.617770912845	-0.293695437786865	0.102446820522279	-2.86680871392192	0.00414633542573948	0.028925625708135	546.49	466.36	552.82	568.84	597.06	506.2	689.04	614.58	602.34	[gene=murA] [locus_tag=BTB_RS26990] [protein=UDP-N-acetylglucosamine 1-carboxyvinyltransferase] [protein_id=WP_000411275.1] [location=complement(5287016..5288320)] [gbkey=CDS]
lcl|NC_018877.1_cds_WP_002094239.1_93	E	rho	2617.4872452994	3108.31243651585	2862.89984090763	-0.246813101609964	0.0861728382133726	-2.86416354302767	0.00418112077590555	0.0290990115757797	5036.86	5113.31	4425.52	7407.82	6250.95	6207.04	5886.86	6227.44	5108.77	[gene=rplA] [locus_tag=BTB_RS00600] [protein=50S ribosomal protein L1] [protein_id=WP_002094239.1] [location=110892..111584] [gbkey=CDS]
lcl|NC_018877.1_cds_WP_000704592.1_3604	E	rho	12.3146898561577	27.795134077086	20.0549119666219	-1.18636236858549	0.415418924021411	-2.85582167779228	0.00429256148782415	0.0298038036950824	6.36	8.4	10.74	9.3	6.88	10.06	20.28	19.05	18.16	[locus_tag=BTB_RS18590] [protein=PTS transporter subunit EIIA] [protein_id=WP_000704592.1] [location=complement(3689503..3691359)] [gbkey=CDS]
lcl|NC_018878.1_cds_WP_000278850.1_5995	E	rho	10.8213410212607	26.3322891625467	18.5768150919037	-1.29680236118719	0.454884116919036	-2.85084115482098	0.00436037463733543	0.0302030678188956	25.62	11.9	14.42	7.78	15.83	16.83	48.03	27.77	49.62	[locus_tag=BTB_RS30800] [protein=AIM24 family protein] [protein_id=WP_000278850.1] [location=complement(357828..358634)] [gbkey=CDS]
lcl|NC_018877.1_cds_WP_001033497.1_5397	E	rho	203.461620686629	265.624722119477	234.543171403053	-0.381350460017354	0.134216399647244	-2.8413104584808	0.00449285505363854	0.0309742713109669	80.53	90.12	81.06	92.65	81.96	87.71	121.15	104.44	101.75	[locus_tag=BTB_RS27730] [protein=efflux RND transporter permease subunit] [protein_id=WP_001033497.1] [location=5444114..5447230] [gbkey=CDS]
lcl|NC_018877.1_cds_WP_000521476.1_151	E	rho	233.760290167211	314.556332949302	274.158311558257	-0.430127354193227	0.151743459790097	-2.83456931052061	0.00458875027195143	0.0314136408804152	265.27	191.6	213.49	277.3	266.87	269.79	356.8	297.71	242.5	[gene=glmM] [locus_tag=BTB_RS00950] [protein=phosphoglucosamine mutase] [protein_id=WP_000521476.1] [location=161479..162825] [gbkey=CDS]
lcl|NC_018877.1_cds_WP_000247561.1_2180	E	rho	23.9493409784448	44.7605038812419	34.3549224298433	-0.888550800634107	0.31482157243155	-2.82239490061406	0.0047666442682858	0.0325371938105753	78.9	88.58	67.68	79.87	60.36	64.82	132.43	168.06	136.74	[locus_tag=BTB_RS11440] [protein=YueI family protein] [protein_id=WP_000247561.1] [location=complement(2233572..2233964)] [gbkey=CDS]
lcl|NC_018877.1_cds_WP_001262795.1_4356	E	rho	257.176497646279	324.213386495261	290.69494207077	-0.334693444350496	0.118608747519515	-2.8218276590049	0.00477508305069876	0.0325371938105753	151.44	152.8	149.94	214.86	168.77	187.39	189.63	179.83	200.7	[gene=relA] [locus_tag=BTB_RS22360] [protein=GTP diphosphokinase] [protein_id=WP_001262795.1] [location=complement(4401864..4404047)] [gbkey=CDS]
lcl|NC_018877.1_cds_WP_000525424.1_4913	E	rho	38.5166977181311	63.1943693253034	50.8555335217173	-0.720100412673015	0.255510267511216	-2.81828366306808	0.00482811345872993	0.0328222098238485	56.92	53.08	58.42	0	0	1.93	91.65	85.58	97.96	[locus_tag=BTB_RS25285] [protein=hypothetical protein] [protein_id=WP_000525424.1] [location=complement(4952054..4952935)] [gbkey=CDS]
lcl|NC_018877.1_cds_WP_000411057.1_4151	E	rho	295.18704160671	369.955635799916	332.571338703313	-0.330432410028714	0.118238582298826	-2.79462425550408	0.0051960068505119	0.0350790324239628	364.27	321.01	386.61	585.21	554.98	462.12	440.03	472	425.64	[gene=pepQ] [locus_tag=BTB_RS21330] [protein=Xaa-Pro dipeptidase] [protein_id=WP_000411057.1] [location=complement(4216789..4217850)] [gbkey=CDS]
lcl|NC_018878.1_cds_WP_000418703.1_5915	E	rho	14.441454659135	32.1906483981257	23.3160515286304	-1.12193136138253	0.40128529771268	-2.79584467155293	0.00517642724830951	0.0350790324239628	17.42	42.49	22.07	37.04	37.68	60.11	52.27	67.84	62.16	[locus_tag=BTB_RS30380] [protein=NERD domain-containing protein] [protein_id=WP_000418703.1] [location=307798..308475] [gbkey=CDS]
lcl|NC_018877.1_cds_WP_001284026.1_4659	E	rho	79.5930918697062	116.012031483507	97.8025616766068	-0.546591173816926	0.196372231089157	-2.7834443331693	0.0053785091188907	0.0361442165748314	58.06	63.18	64.36	91.15	83.9	78.08	101.83	73.49	94.34	[locus_tag=BTB_RS23895] [protein=polysaccharide biosynthesis protein] [protein_id=WP_001284026.1] [location=complement(4700573..4702225)] [gbkey=CDS]
lcl|NC_018878.1_cds_WP_001216048.1_5577	E	rho	1.93637001162779	10.1255814984152	6.03097575502152	-2.44196278489836	0.883191630312377	-2.76492971750045	0.00569350614366271	0.0379135750021176	0	8.08	16.79	0	18.43	11.44	33.56	47.65	49.67	[locus_tag=BTB_RS28575] [protein=hypothetical protein] [protein_id=WP_001216048.1] [location=complement(75651..75947)] [gbkey=CDS]
lcl|NC_018878.1_cds_WP_001046276.1_5619	E	rho	6.6239858218093	18.9221225893482	12.7730542055788	-1.56101442469283	0.566534724943432	-2.75537289413052	0.00586252780590366	0.0389505815675685	6.26	8.48	21.13	8.87	12.89	7.2	45.36	34.98	22.32	[locus_tag=BTB_RS28925] [protein=hypothetical protein] [protein_id=WP_001046276.1] [location=108163..108870] [gbkey=CDS]
lcl|NC_018877.1_cds_WP_001248009.1_718	E	rho	1.93855236573639	10.7264373033849	6.33249483456062	-2.33277075143877	0.847734249772918	-2.75177126801666	0.00592739054447844	0.0392924305324023	0.71	2.87	0	4.5	4.36	8.12	6.88	6.77	6.05	[gene=kdpB] [locus_tag=BTB_RS04135] [protein=potassium-transporting ATPase subunit KdpB] [protein_id=WP_001248009.1] [location=806256..808346] [gbkey=CDS]
lcl|NC_018877.1_cds_WP_000567942.1_98	E	rho	11614.5243426224	13608.7826218367	12611.6534822296	-0.228535187704968	0.0831394994176345	-2.74881601772663	0.00598109479233011	0.0395589339537861	4156.55	4114.93	4130.82	6584.5	5589.88	5016.95	4634.02	5489.09	4341.92	[gene=rpoC] [locus_tag=BTB_RS00625] [protein=DNA-directed RNA polymerase subunit beta'] [protein_id=WP_000567942.1] [location=117283..120894] [gbkey=CDS]
lcl|NC_018877.1_cds_WP_000072222.1_4405	E	rho	218.459110034464	281.330261019521	249.894685526992	-0.366325524816473	0.134235809353499	-2.72897020981774	0.00635324429721286	0.041737681145367	101.56	102.98	113.71	126.93	139.3	109.1	133.92	152.45	121.85	[gene=valS] [locus_tag=BTB_RS22605] [protein=valine--tRNA ligase] [protein_id=WP_000072222.1] [location=complement(4452184..4454829)] [gbkey=CDS]
lcl|NC_018878.1_cds_WP_001233875.1_5626	E	rho	28.6964681229983	50.3048066136491	39.5006373683237	-0.80049364833426	0.293326098230222	-2.729022931011	0.00635222866119867	0.041737681145367	11.3	17	14	13.81	13.97	14.95	24.16	24.37	25.4	[locus_tag=BTB_RS28960] [protein=hypothetical protein] [protein_id=WP_001233875.1] [location=126379..128991] [gbkey=CDS]
lcl|NC_018877.1_cds_WP_000749639.1_877	E	rho	34.7014922312086	58.5572283405994	46.629360285904	-0.753077804940319	0.277822411125591	-2.71064455127735	0.00671525708293374	0.0435303169314068	26	30.95	27.18	2.96	3.44	6.41	52.23	35.61	53.68	[locus_tag=BTB_RS04930] [protein=sensor histidine kinase] [protein_id=WP_000749639.1] [location=965927..967516] [gbkey=CDS]
lcl|NC_018877.1_cds_WP_000435980.1_5	E	rho	781.981415290833	919.050157348724	850.515786319779	-0.23582583069929	0.0870496805919433	-2.7090947272369	0.00674670740527773	0.0436337127780825	546.7	480.03	541.99	603.13	595.91	634.94	623.66	594.94	616.98	[gene=gyrB] [locus_tag=BTB_RS00025] [protein=DNA topoisomerase (ATP-hydrolyzing) subunit B] [protein_id=WP_000435980.1] [location=4285..6207] [gbkey=CDS]
lcl|NC_018877.1_cds_WP_001224989.1_4460	E	rho	44.7708057277843	70.1722300102809	57.4715178690326	-0.65670602992748	0.243108132105513	-2.70129190759631	0.00690706874987121	0.0443645239866429	50.54	40.11	50.13	48.61	47.59	42.9	69.49	78.82	71.28	[locus_tag=BTB_RS22890] [protein=ABC transporter permease] [protein_id=WP_001224989.1] [location=complement(4508209..4509435)] [gbkey=CDS]
lcl|NC_018878.1_cds_WP_000487173.1_5632	E	rho	8.37869045852192	21.3513851201756	14.8650377893488	-1.33566218949709	0.4945639656249	-2.70068642750676	0.00691965442385523	0.0443645239866429	10.44	12.13	10.07	12.68	7.37	3.43	29.08	34.55	19.16	[locus_tag=BTB_RS28990] [protein=hypothetical protein] [protein_id=WP_000487173.1] [location=134948..135937] [gbkey=CDS]
lcl|NC_018878.1_cds_WP_000088659.1_6136	E	rho	5.43725542468833	16.1955984910427	10.8164269578655	-1.62344854135371	0.602072812932399	-2.6964322362385	0.00700866561523026	0.0448370966214512	7.9	8.56	20.74	19.58	16.26	18.16	49.35	31.54	30.05	[locus_tag=BTB_RS31520] [protein=hypothetical protein] [protein_id=WP_000088659.1] [location=494908..495468] [gbkey=CDS]
lcl|NC_018877.1_cds_WP_000388220.1_4512	E	rho	58.1562078907062	87.2295902960109	72.6928990933586	-0.579046860674822	0.21567961467866	-2.68475470682541	0.0072583054440304	0.0461319630173732	78.46	74.23	64.24	98.56	104.02	98.44	112.34	110.54	100.79	[gene=pheS] [locus_tag=BTB_RS23150] [protein=phenylalanine--tRNA ligase subunit alpha] [protein_id=WP_000388220.1] [location=complement(4562780..4563814)] [gbkey=CDS]
lcl|NC_018877.1_cds_WP_000893034.1_1226	E	rho	70.7160280522289	102.262263144103	86.4891455981661	-0.533313807281737	0.198566560417128	-2.68581883153642	0.00723523080131486	0.0461319630173732	102.25	108.49	109.26	110.52	124.22	119.59	145.57	150.89	164.48	[locus_tag=BTB_RS06670] [protein=formate/nitrite transporter family protein] [protein_id=WP_000893034.1] [location=complement(1314780..1315631)] [gbkey=CDS]
lcl|NC_018877.1_cds_WP_001125945.1_4525	E	rho	230.216737421573	297.577280543328	263.897008982451	-0.369866080899545	0.137730518047623	-2.68543301907611	0.00724358919928047	0.0461319630173732	1403.08	1498.98	1513.41	1577.24	2178.78	2129.06	2198.24	1889.47	1598.87	[gene=rpmI] [locus_tag=BTB_RS23215] [protein=50S ribosomal protein L35] [protein_id=WP_001125945.1] [location=complement(4573833..4574033)] [gbkey=CDS]
lcl|NC_018878.1_cds_WP_000764315.1_5997	E	rho	17.9500417082815	35.564757106472	26.7573994073768	-0.985592743688718	0.367415166638231	-2.68250424365079	0.00730732246994064	0.0463429758375023	38.6	28.24	23.9	10.26	2.39	8.88	52.11	49.34	77.13	[locus_tag=BTB_RS30810] [protein=glucose 1-dehydrogenase] [protein_id=WP_000764315.1] [location=complement(361581..362345)] [gbkey=CDS]
lcl|NC_018877.1_cds_WP_000511583.1_108	E	rho	7124.43321179102	8127.67752027547	7626.05536603324	-0.190126156378305	0.0709690647000465	-2.67900045156127	0.0073842294278491	0.0467295728371444	11339.7	10628.65	11103.8	17917.24	17175.74	15684.12	12210.51	13523.24	11821.29	[gene=rplB] [locus_tag=BTB_RS00675] [protein=50S ribosomal protein L2] [protein_id=WP_000511583.1] [location=128226..129056] [gbkey=CDS]
lcl|NC_018877.1_cds_WP_001118824.1_4967	E	rho	1721.33082561793	1998.39282370644	1859.86182466218	-0.214255787913001	0.0805751465696184	-2.65908033723376	0.00783542769036053	0.049055134899052	1642.36	1605.66	1502.94	2136.36	1901.74	1758.91	1834.55	1975.88	1678.51	[gene=sufB] [locus_tag=BTB_RS25565] [protein=Fe-S cluster assembly protein SufB] [protein_id=WP_001118824.1] [location=complement(4996912..4998309)] [gbkey=CDS]
lcl|NC_018877.1_cds_WP_000455951.1_3835	E	rho	431.531539168972	524.99038846409	478.260963816531	-0.285579806120447	0.10761686570477	-2.65367146915328	0.00796213055327921	0.0497420949277358	222.6	177.06	202.53	242.28	207.81	207.51	238.61	256.7	233.52	[gene=ileS2] [locus_tag=BTB_RS19755] [protein=isoleucine--tRNA ligase] [protein_id=WP_000455951.1] [location=complement(3928384..3931149)] [gbkey=CDS]
lcl|NC_018877.1_cds_WP_000392657.1_4038	E	rho	203.753373757784	264.095306441787	233.924340099785	-0.374406694104097	0.141196709218951	-2.6516672815902	0.00800954259789971	0.0499318293869067	501.89	592.29	627	877.64	688.28	804.4	701.83	835.44	686.28	[locus_tag=BTB_RS20770] [protein=transcriptional repressor] [protein_id=WP_000392657.1] [location=complement(4116094..4116549)] [gbkey=CDS]

## Sheet: rho < E
gene_id	sampleA	sampleB	baseMeanA	baseMeanB	baseMean	log2FoldChange	lfcSE	stat	pvalue	padj	E1	E2	E3	WT1	WT2	WT3	rho1	rho2	rho3	annot
lcl|NC_018877.1_cds_WP_001003177.1_3616	E	rho	620.685720025243	112.248443411226	366.467081718234	2.46342090411655	0.126598404989245	19.4585461351256	2.46683856630027e-84	1.44556739985196e-81	360.44	299.48	329.57	755.22	746.93	730.19	61.29	54.56	62.24	[locus_tag=BTB_RS18655] [protein=copper-translocating P-type ATPase] [protein_id=WP_001003177.1] [location=complement(3701636..3704056)] [gbkey=CDS]
lcl|NC_018877.1_cds_WP_000168866.1_5400	E	rho	726.084989983437	222.694774037308	474.389882010373	1.70605789511177	0.10513216072018	16.2277449966297	3.21038504244547e-59	9.40642817436521e-57	1361.49	1387.45	1292.88	1345.23	1205.95	1281.6	383.51	418.68	431.81	[gene=lrgB] [locus_tag=BTB_RS27745] [protein=antiholin-like protein LrgB] [protein_id=WP_000168866.1] [location=complement(5449685..5450377)] [gbkey=CDS]
lcl|NC_018877.1_cds_WP_001020790.1_3773	E	rho	3339.44244453931	1888.59527770385	2614.01886112158	0.8225154391268	0.0660378222695567	12.4552174929302	1.30993891894574e-35	2.55874735500735e-33	3817.9	3668.35	3610.89	4578.53	4374.01	4221.31	2080.28	2120.17	2046.56	[gene=sucC] [locus_tag=BTB_RS19445] [protein=ADP-forming succinate--CoA ligase subunit beta] [protein_id=WP_001020790.1] [location=complement(3865799..3866959)] [gbkey=CDS]
lcl|NC_018877.1_cds_WP_000443602.1_691	E	rho	526.66147043587	201.862350914814	364.261910675342	1.38407830141941	0.124174625994903	11.1462248452934	7.47092012186161e-29	1.09448979785273e-26	487.96	451.54	510.19	543.31	502.75	469.09	166.78	216.36	169.97	[locus_tag=BTB_RS03885] [protein=ferrous iron transporter B] [protein_id=WP_000443602.1] [location=complement(774150..775550)] [gbkey=CDS]
lcl|NC_018877.1_cds_WP_000876188.1_1736	E	rho	296.072340498551	101.914879121665	198.993609810108	1.53747696558718	0.142538184446004	10.7864216985983	3.99024985267192e-27	5.31428730378579e-25	332.28	307.71	326.27	276.18	247	307.45	114.3	110.76	106.08	[locus_tag=BTB_RS09240] [protein=NupC/NupG family nucleoside CNT transporter] [protein_id=WP_000876188.1] [location=1811645..1812826] [gbkey=CDS]
lcl|NC_018877.1_cds_WP_000343772.1_4987	E	rho	6244.59999056933	3074.4361163147	4659.51805344202	1.02263559700205	0.0955354058136615	10.7042576340405	9.72066560476804e-27	1.23832827052045e-24	6489.63	7065.91	6561.59	8810.86	7882.77	8439.81	2766.14	3744.29	3349.43	[locus_tag=BTB_RS25665] [protein=L-lactate dehydrogenase] [protein_id=WP_000343772.1] [location=complement(5012914..5014110)] [gbkey=CDS]
lcl|NC_018877.1_cds_WP_001983022.1_1737	E	rho	378.610615442099	136.540248498341	257.57543197022	1.47408768287339	0.139077095382832	10.5990686591183	3.0096238009644e-26	3.6742490570107e-24	385.58	359.56	376.63	370.06	368.59	340.42	117.37	162.15	123.01	[locus_tag=BTB_RS09245] [protein=pyrimidine-nucleoside phosphorylase] [protein_id=WP_001983022.1] [location=1812863..1814164] [gbkey=CDS]
lcl|NC_018877.1_cds_WP_000225172.1_1397	E	rho	4374.32357703281	2500.01135824675	3437.16746763978	0.807847931229242	0.0774980304206681	10.4241091914743	1.92454253827018e-25	2.08848505078949e-23	4480.1	4476.95	4156.32	5053.41	4521.42	4350.34	2466.87	2711.73	2280.11	[gene=gudB] [locus_tag=BTB_RS07560] [protein=NAD-specific glutamate dehydrogenase] [protein_id=WP_000225172.1] [location=1475370..1476656] [gbkey=CDS]
lcl|NC_018877.1_cds_WP_000552078.1_3968	E	rho	225.174979420889	58.5749865369533	141.874982978921	1.94611561956607	0.20032218249265	9.71492819891518	2.60432511019975e-22	2.46150728157589e-20	277.48	200.06	261.5	424.39	465.49	464.98	56.5	86.25	48.38	[locus_tag=BTB_RS20425] [protein=acetyl-CoA C-acetyltransferase] [protein_id=WP_000552078.1] [location=complement(4056137..4057312)] [gbkey=CDS]
lcl|NC_018877.1_cds_WP_000115178.1_3772	E	rho	2173.41961508544	1229.74684745999	1701.58323127272	0.820534497626894	0.0866908542235488	9.4650641636428	2.933808853747e-21	2.52825292396433e-19	3257.22	2749.05	3278.52	3609.87	4017.24	3800.68	1673.95	1848.2	1707.13	[gene=sucD] [locus_tag=BTB_RS19440] [protein=succinate--CoA ligase subunit alpha] [protein_id=WP_000115178.1] [location=complement(3864877..3865779)] [gbkey=CDS]
lcl|NC_018877.1_cds_WP_000591971.1_2404	E	rho	481.28397489486	235.907210312508	358.595592603684	1.02596556620418	0.114693722758715	8.94526345057729	3.7106357739941e-19	2.65830064642006e-17	570.72	518.25	557.04	123.83	143.97	149.04	247.39	262.45	293.31	[locus_tag=BTB_RS12545] [protein=alpha-helical pore-forming toxin family protein] [protein_id=WP_000591971.1] [location=2484071..2485198] [gbkey=CDS]
lcl|NC_018877.1_cds_WP_000878450.1_5026	E	rho	1133.51464053835	661.341617144086	897.428128841219	0.777887504206366	0.0869634769888549	8.94499082995565	3.7198063652977e-19	2.65830064642006e-17	813.62	891.61	872.81	1399.99	1368.28	1389.6	480.85	517.01	500.42	[locus_tag=BTB_RS25855] [protein=methyl-accepting chemotaxis protein] [protein_id=WP_000878450.1] [location=5049165..5050859] [gbkey=CDS]
lcl|NC_018877.1_cds_WP_000714440.1_2403	E	rho	654.1178656167	351.198299123045	502.658082369873	0.896230971775893	0.101216403727534	8.85460200886481	8.39829291707551e-19	5.85880910643601e-17	720.74	651.8	694.31	205.66	155.42	171.07	341.92	385.42	377.12	[gene=hblD] [locus_tag=BTB_RS12540] [protein=hemolytic enterotoxin HBL lytic component L1] [protein_id=WP_000714440.1] [location=2482814..2484034] [gbkey=CDS]
lcl|NC_018877.1_cds_WP_000073697.1_393	E	rho	1356.52940527778	726.173467691916	1041.35143648485	0.903165429295	0.102033376356049	8.85166659724531	8.62219467824894e-19	5.87512335052777e-17	642.22	680.53	638.85	1172.22	976.34	1021.33	305.6	407.74	331.87	[locus_tag=BTB_RS02310] [protein=cation-translocating P-type ATPase] [protein_id=WP_000073697.1] [location=complement(453260..455926)] [gbkey=CDS]
lcl|NC_018877.1_cds_WP_000586151.1_156	E	rho	1416.1658660416	839.325679200956	1127.74577262128	0.755921008894563	0.0867938528572492	8.70938417882929	3.05530108462002e-18	1.94609395172536e-16	3686.98	3627.19	3462.24	2943.85	2832.47	2800.15	1954.85	2333.31	2067.88	[locus_tag=BTB_RS00975] [protein=DoxX family protein] [protein_id=WP_000586151.1] [location=complement(168100..168606)] [gbkey=CDS]
lcl|NC_018877.1_cds_WP_000206893.1_4544	E	rho	2417.12057911016	1553.61205998591	1985.36631954803	0.637662400369785	0.0736242274671667	8.66104028940956	4.67478266083545e-18	2.8535652492183e-16	2483.74	2339.49	2388.63	3893.85	3518.22	3502.73	1455.1	1620.95	1537.74	[locus_tag=BTB_RS23310] [protein=NADP-dependent isocitrate dehydrogenase] [protein_id=WP_000206893.1] [location=complement(4593660..4594952)] [gbkey=CDS]
lcl|NC_018877.1_cds_WP_000711563.1_148	E	rho	398.254490322891	198.437067452477	298.345778887684	1.00518636909886	0.118333864231259	8.49449458638852	1.98796058774555e-17	1.16494490441889e-15	599.54	565.28	554.09	675.88	702.13	676.23	268.79	288.93	294.65	[gene=rocF] [locus_tag=BTB_RS00935] [protein=arginase] [protein_id=WP_000711563.1] [location=158043..158936] [gbkey=CDS]
lcl|NC_018877.1_cds_WP_000107210.1_1158	E	rho	299.100424133751	134.842390906164	216.971407519957	1.1527115531826	0.137867846097369	8.3609890617171	6.21946135744537e-17	3.4383059957198e-15	284.53	267.02	229.28	126.28	141.88	125.15	118.3	116.43	115.41	[gene=putP] [locus_tag=BTB_RS06325] [protein=sodium/proline symporter PutP] [protein_id=WP_000107210.1] [location=complement(1245222..1246700)] [gbkey=CDS]
lcl|NC_018877.1_cds_WP_000104901.1_5401	E	rho	87.4865030939243	17.8219004660031	52.6542017799637	2.3007881255089	0.294627786158059	7.8091348935928	5.75818465570766e-15	2.90887604159025e-13	270.02	319.55	192.39	159.85	152.06	231.93	53.83	43.68	60.98	[gene=lrgA] [locus_tag=BTB_RS27750] [protein=antiholin-like murein hydrolase modulator LrgA] [protein_id=WP_000104901.1] [location=complement(5450413..5450844)] [gbkey=CDS]
lcl|NC_018877.1_cds_WP_000436780.1_4998	E	rho	1070.2922865344	663.872226122007	867.082256328202	0.689881599163019	0.0904842513881676	7.62432786456399	2.45309162355001e-14	1.19792640950025e-12	1492.63	1552.13	1452.22	1760.91	1918.15	1892.41	837.17	957.18	982.52	[locus_tag=BTB_RS25720] [protein=proline dehydrogenase] [protein_id=WP_000436780.1] [location=complement(5024118..5025035)] [gbkey=CDS]
lcl|NC_018877.1_cds_WP_000671189.1_5143	E	rho	7905.21500222169	5298.32942791234	6601.77221506701	0.577738583116205	0.0770636079101274	7.49690546269221	6.5342069784842e-14	3.03892483285059e-12	18278.66	20269.43	17602.3	19685.85	20767.65	21272.55	11775.36	13362.77	12327.9	[gene=raiA] [locus_tag=BTB_RS26450] [protein=ribosome-associated translation inhibitor RaiA] [protein_id=WP_000671189.1] [location=complement(5168893..5169435)] [gbkey=CDS]
lcl|NC_018877.1_cds_WP_000238555.1_3515	E	rho	4293.59447889438	2953.44644679434	3623.52046284436	0.539946743635004	0.0721373416602465	7.484982551451	7.15566426425851e-14	3.27595254598085e-12	2046.78	1995.79	2036.95	3105.45	2743.12	2546.02	1364.71	1493.8	1304.73	[gene=acnA] [locus_tag=BTB_RS18135] [protein=aconitate hydratase AcnA] [protein_id=WP_000238555.1] [location=complement(3603450..3606173)] [gbkey=CDS]
lcl|NC_018877.1_cds_WP_000791514.1_671	E	rho	357.239995415867	190.605249534382	273.922622475124	0.908415787875995	0.121970169163475	7.44785216013316	9.48720462849595e-14	4.2765399325374e-12	312.86	298.54	279.19	383.23	340.66	309.36	161.67	160.77	150.43	[locus_tag=BTB_RS03785] [protein=DNA-binding protein] [protein_id=WP_000791514.1] [location=complement(752168..753715)] [gbkey=CDS]
lcl|NC_018877.1_cds_WP_000850154.1_2402	E	rho	411.294560311538	222.843728274752	317.069144293145	0.885279894315315	0.120174844177301	7.36659906135774	1.75035890667046e-13	7.77053272203702e-12	378.08	432.86	390.38	111.76	111.97	109.35	208.89	206.4	233.09	[gene=hblC] [locus_tag=BTB_RS12535] [protein=hemolytic enterotoxin HBL lytic component L2] [protein_id=WP_000850154.1] [location=2481434..2482753] [gbkey=CDS]
lcl|NC_018877.1_cds_WP_000711293.1_795	E	rho	156.824710526816	55.0089189901381	105.916814758477	1.5038953996262	0.204777796033292	7.34403548020266	2.07248146272598e-13	9.06323982953302e-12	165.5	113.44	164.4	50.59	36.09	42.3	44.62	55.3	54.81	[locus_tag=BTB_RS04525] [protein=PTS transporter subunit EIIC] [protein_id=WP_000711293.1] [location=876775..878139] [gbkey=CDS]
lcl|NC_018877.1_cds_WP_000520861.1_1917	E	rho	250.868397584231	119.905976411825	185.387186998028	1.06333808724993	0.145815972274755	7.29232930152762	3.04641427524189e-13	1.31264615094981e-11	289.97	268.82	274.9	58.13	69.15	77.52	148.8	120.89	127.06	[locus_tag=BTB_RS10150] [protein=peptidase] [protein_id=WP_000520861.1] [location=1979438..1980598] [gbkey=CDS]
lcl|NC_018877.1_cds_WP_000432435.1_5414	E	rho	230.001670198931	107.723990124575	168.862830161753	1.09678981184264	0.154576963413349	7.09542863065404	1.28951188220517e-12	5.17571207515227e-11	334.62	297.66	270.29	220.1	250.34	246.79	156.43	136.64	127.43	[gene=guaC] [locus_tag=BTB_RS27820] [protein=GMP reductase] [protein_id=WP_000432435.1] [location=5465646..5466629] [gbkey=CDS]
lcl|NC_018877.1_cds_WP_000226257.1_1986	E	rho	423.151567343279	238.168886187247	330.660226765263	0.82923227925015	0.11822420060699	7.01406543662536	2.31491041277731e-12	8.80868507719158e-11	598.84	559.93	526.64	528	647.79	669.46	287.99	307.95	347.97	[locus_tag=BTB_RS10485] [protein=SPFH/Band 7/PHB domain protein] [protein_id=WP_000226257.1] [location=2040295..2041263] [gbkey=CDS]
lcl|NC_018877.1_cds_WP_000830633.1_1040	E	rho	3507.69768697962	2411.36103912597	2959.5293630528	0.541294185054979	0.0779280316872541	6.94607798163486	3.7558121374347e-12	1.34201580032728e-10	4353.68	4645.99	4380.1	2083.27	1813.9	1793.92	2853.34	3323.7	2980.75	[gene=cytK] [locus_tag=BTB_RS05745] [protein=beta-channel forming cytolysin CytK] [protein_id=WP_000830633.1] [location=complement(1130783..1131793)] [gbkey=CDS]
lcl|NC_018877.1_cds_WP_001032240.1_185	E	rho	179.020580204966	79.1417271666549	129.08115368581	1.17360759017903	0.172857035623708	6.78946960963656	1.12546535129262e-11	3.92573033248498e-10	300.07	263.28	292.49	338.39	336.91	334.58	108.41	127.15	141.01	[gene=modA] [locus_tag=BTB_RS01125] [protein=molybdate ABC transporter substrate-binding protein] [protein_id=WP_001032240.1] [location=complement(197724..198530)] [gbkey=CDS]
lcl|NC_018877.1_cds_WP_000569892.1_1180	E	rho	2944.75499776195	2038.2101922505	2491.48259500623	0.530801820709829	0.0797635024192519	6.65469550120599	2.83887172093342e-11	9.67196993294757e-10	3001.13	2904.73	3106.86	4778.06	4341.7	3908.5	2023.17	2266.23	1921.72	[gene=odhB] [locus_tag=BTB_RS06435] [protein=2-oxoglutarate dehydrogenase complex dihydrolipoyllysine-residue succinyltransferase] [protein_id=WP_000569892.1] [location=complement(1269553..1270812)] [gbkey=CDS]
lcl|NC_018877.1_cds_WP_000798236.1_585	E	rho	57.6556521776422	11.8867895176058	34.771220847624	2.28172436302859	0.343325608684453	6.64594864266505	3.01270301363278e-11	1.01462296895908e-09	79.62	71.79	66.82	33.85	55.46	54.94	10.86	17.34	16.53	[locus_tag=BTB_RS03355] [protein=ABC transporter ATP-binding protein] [protein_id=WP_000798236.1] [location=complement(674873..675892)] [gbkey=CDS]
lcl|NC_018877.1_cds_WP_000954942.1_4269	E	rho	440.428862678771	261.102645220923	350.765753949847	0.756131012618775	0.114335926848786	6.6132407674343	3.75996161564841e-11	1.25189631066476e-09	531.38	575.99	562.26	901.23	744.6	801.5	316.86	356.04	312.89	[gene=hrcA] [locus_tag=BTB_RS21920] [protein=heat-inducible transcriptional repressor HrcA] [protein_id=WP_000954942.1] [location=complement(4319473..4320489)] [gbkey=CDS]
lcl|NC_018877.1_cds_WP_001121586.1_387	E	rho	613.913549438903	388.471987957544	501.192768698224	0.659101814952785	0.102377544297408	6.43795296591688	1.21095509339018e-10	3.89900925673981e-09	1365.24	1312.98	1289.16	1012.11	1158.41	1052.47	795.76	780.37	923.08	[locus_tag=BTB_RS02280] [protein=TerD family protein] [protein_id=WP_001121586.1] [location=447651..448247] [gbkey=CDS]
lcl|NC_018877.1_cds_WP_000259555.1_288	E	rho	10795.7170065026	8003.11344152596	9399.41522401427	0.431971321733922	0.0671799583620413	6.43006236184271	1.27551604457166e-10	4.0622413158641e-09	9091.03	8982.7	8827.85	12376.03	11271.37	10428.21	6665.75	7011.95	6175.07	[gene=pruA] [locus_tag=BTB_RS01785] [protein=L-glutamate gamma-semialdehyde dehydrogenase] [protein_id=WP_000259555.1] [location=335591..337138] [gbkey=CDS]
lcl|NC_018877.1_cds_WP_000033865.1_692	E	rho	95.6067635663599	32.3303309454314	63.9685472558957	1.56303783855975	0.24316322268097	6.42793684557493	1.29347455174065e-10	4.07514025440873e-09	173.59	171.01	165.54	186.68	159	171.46	73.52	47.31	51.01	[locus_tag=BTB_RS03890] [protein=iron transporter FeoB] [protein_id=WP_000033865.1] [location=complement(775528..776250)] [gbkey=CDS]
lcl|NC_018877.1_cds_WP_001253350.1_762	E	rho	102.797157941861	38.9155459314676	70.8563519366645	1.40926510144096	0.22589217867661	6.23866266506946	4.41327546404993e-10	1.29308971096663e-08	119.32	133.38	111.43	100.88	117.29	166.85	43.73	50.9	42.57	[locus_tag=BTB_RS04355] [protein=DUF871 domain-containing protein] [protein_id=WP_001253350.1] [location=846440..847528] [gbkey=CDS]
lcl|NC_018877.1_cds_WP_000947339.1_1356	E	rho	295.070485610802	167.524601061095	231.297543335949	0.816681614158042	0.131696120836876	6.2012579335546	5.60136239557824e-10	1.60901880578865e-08	315.09	319.7	306.61	284.29	326.01	375.03	163.04	175.6	193.48	[gene=hmpA] [locus_tag=BTB_RS07355] [protein=NO-inducible flavohemoprotein] [protein_id=WP_000947339.1] [location=1434746..1435954] [gbkey=CDS]
lcl|NC_018877.1_cds_WP_000785186.1_4593	E	rho	410.563866453141	243.76928321622	327.166574834681	0.755043610962551	0.121966162676693	6.19059905134519	5.99359897572027e-10	1.7049752426078e-08	664.81	670.36	634.72	1290.29	1130.24	1077.2	415.96	418.09	330.26	[locus_tag=BTB_RS23555] [protein=NAD kinase] [protein_id=WP_000785186.1] [location=4637582..4638385] [gbkey=CDS]
lcl|NC_018877.1_cds_WP_001258185.1_5094	E	rho	365.968336563262	201.881402925985	283.924869744623	0.865292487919421	0.142956729917403	6.05282793205587	1.42324869799264e-09	3.89730718235367e-08	414.69	557.61	399.01	2659.96	1791.04	1922.62	234.61	273.94	244.73	[gene=cggR] [locus_tag=BTB_RS26200] [protein=gapA transcriptional regulator CggR] [protein_id=WP_001258185.1] [location=complement(5122345..5123373)] [gbkey=CDS]
lcl|NC_018877.1_cds_WP_001086772.1_5308	E	rho	165.281398932927	78.9455894943758	122.113494213651	1.0736441180848	0.177833374629877	6.03736008676303	1.56655887664819e-09	4.25001621164742e-08	111.16	106.85	84.22	41.61	32.83	36.18	47.19	51.94	44.4	[locus_tag=BTB_RS27280] [protein=(Fe-S)-binding protein] [protein_id=WP_001086772.1] [location=complement(5340815..5342926)] [gbkey=CDS]
lcl|NC_018877.1_cds_WP_000791042.1_3654	E	rho	129.817789630769	58.3474080665021	94.0825988486355	1.15491346863768	0.193913610217037	5.95581438221404	2.58779913185622e-09	6.89295586939883e-08	93.82	87.53	79.65	44.96	51.32	49.53	36.91	38.09	41.71	[locus_tag=BTB_RS18840] [protein=LTA synthase family protein] [protein_id=WP_000791042.1] [location=3740505..3742424] [gbkey=CDS]
lcl|NC_018877.1_cds_4986	E	rho	8914.79084671791	4432.72387020785	6673.75735846288	1.00811848652687	0.171598701218146	5.87486081986886	4.23198752341971e-09	1.07175747624765e-07	11499.48	11572.39	10977.56	16329.89	14144.37	14143.62	4748.58	6888.7	5207.91	[locus_tag=BTB_RS25660] [protein=hypothetical protein] [pseudo=true] [location=complement(5011882..5012891)] [gbkey=CDS]
lcl|NC_018877.1_cds_WP_000616660.1_1079	E	rho	1760.76519629528	1255.99357261234	1508.37938445381	0.488612104310392	0.0841296154743617	5.80784901434971	6.32805419949757e-09	1.57128803428202e-07	1946.41	1933.11	1824.17	3343.12	2840.51	2654.92	1325.88	1486.45	1236.82	[gene=rocD] [locus_tag=BTB_RS05935] [protein=ornithine aminotransferase] [protein_id=WP_000616660.1] [location=complement(1169132..1170322)] [gbkey=CDS]
lcl|NC_018877.1_cds_WP_000461779.1_1607	E	rho	253.918149072335	146.120154465835	200.019151769085	0.795324068692619	0.137050903199638	5.80312898437518	6.50886817289789e-09	1.6026036761841e-07	865.28	855.11	911.57	843.78	1216.49	1132.12	494.15	507.29	507.01	[locus_tag=BTB_RS08590] [protein=hypothetical protein] [protein_id=WP_000461779.1] [location=1674264..1674635] [gbkey=CDS]
lcl|NC_018877.1_cds_WP_000197138.1_1181	E	rho	4357.69945956128	3319.95276702968	3838.82611329547	0.392362520149156	0.0706352193860468	5.55477173511354	2.77974771679607e-08	6.36301625797851e-07	1955.85	1911.9	1992.06	2712.04	2498.51	2334.1	1504.31	1556.97	1383.97	[gene=odhA] [locus_tag=BTB_RS06440] [protein=2-oxoglutarate dehydrogenase E1 component] [protein_id=WP_000197138.1] [location=complement(1270945..1273812)] [gbkey=CDS]
lcl|NC_018877.1_cds_WP_000358521.1_1738	E	rho	66.6675530481749	21.8761361197355	44.2718445839552	1.60927536038068	0.290269952875281	5.54406456624234	2.955297789373e-08	6.71242056035883e-07	257.28	221.28	172.1	170.42	207.36	171.53	75.5	59.57	77.16	[locus_tag=BTB_RS09250] [protein=cytidine deaminase] [protein_id=WP_000358521.1] [location=1814198..1814593] [gbkey=CDS]
lcl|NC_018877.1_cds_WP_000048061.1_4262	E	rho	512.420705670419	330.964488930947	421.692597300683	0.62744144130458	0.114001862707587	5.50378236287207	3.71728397052392e-08	8.18920453656773e-07	3928.96	3552.85	3878.63	2850.24	4163.32	4684.62	2214.76	2304.68	2785.6	[gene=rpsU] [locus_tag=BTB_RS21885] [protein=30S ribosomal protein S21] [protein_id=WP_000048061.1] [location=complement(4311895..4312068)] [gbkey=CDS]
lcl|NC_018877.1_cds_WP_000153232.1_4543	E	rho	1870.5810921842	1343.73909684753	1607.16009451587	0.478325319279276	0.0872299303895034	5.48349995401159	4.16992385852326e-08	9.11781858617399e-07	2750.24	2540.1	2398.7	4746.75	4176.09	3871.99	1796.1	2029.81	1668.61	[gene=mdh] [locus_tag=BTB_RS23305] [protein=malate dehydrogenase] [protein_id=WP_000153232.1] [location=complement(4592702..4593640)] [gbkey=CDS]
lcl|NC_018877.1_cds_WP_001252973.1_596	E	rho	315.711771908468	188.634132202724	252.172952055596	0.736478762379443	0.136572707769222	5.39257641156191	6.94545485430937e-08	1.4854147973085e-06	183.95	143.55	180.08	55.58	59.3	65.8	97.82	93.86	110.2	[locus_tag=BTB_RS03410] [protein=M6 family metalloprotease domain-containing protein] [protein_id=WP_001252973.1] [location=686742..689141] [gbkey=CDS]
lcl|NC_018877.1_cds_WP_000024527.1_4590	E	rho	748.539466308974	522.552782466547	635.546124387761	0.516938468004646	0.0961319080482774	5.37738695194773	7.55746350168918e-08	1.59304806186686e-06	1833.15	1885.63	2040.51	2026.79	2065.11	2016.8	1427.88	1299.52	1278.72	[locus_tag=BTB_RS23540] [protein=thiol peroxidase] [protein_id=WP_000024527.1] [location=complement(4635695..4636195)] [gbkey=CDS]
lcl|NC_018877.1_cds_WP_000415883.1_1422	E	rho	3017.56459065123	2266.90461823877	2642.234604445	0.412662316721905	0.0772818707296509	5.33970403182254	9.30984418752967e-08	1.94841739067585e-06	9159.84	8241.55	8646.03	8106.99	7592.84	7301.78	6369.3	7026.58	6076.95	[locus_tag=BTB_RS07680] [protein=nucleoside-diphosphate kinase] [protein_id=WP_000415883.1] [location=1495773..1496219] [gbkey=CDS]
lcl|NC_018877.1_cds_WP_000576726.1_5075	E	rho	1005.32074901284	714.830164831789	860.075456922315	0.493557147561521	0.0936557164158397	5.2699094774961	1.36491055188629e-07	2.83630348725308e-06	827.98	881.37	810.07	214.15	238.32	214.07	532.46	642.22	608.66	[locus_tag=BTB_RS26100] [protein=anthrolysin O/cereolysin O family cholesterol-dependent cytolysin] [protein_id=WP_000576726.1] [location=complement(5100562..5102100)] [gbkey=CDS]
lcl|NC_018877.1_cds_WP_000154998.1_480	E	rho	247.60976469156	130.932051670786	189.270908181173	0.912749377370525	0.173708823932257	5.25447905701371	1.48444035472235e-07	3.06296495727921e-06	221.15	154.54	233.08	160.04	194.22	198.07	85.4	118.77	116.18	[locus_tag=BTB_RS02835] [protein=flotillin family protein] [protein_id=WP_000154998.1] [location=554774..556342] [gbkey=CDS]
lcl|NC_018877.1_cds_WP_000676248.1_4030	E	rho	478.314121226861	325.360653776929	401.837387501895	0.556069879389494	0.10679665975392	5.20680965744422	1.92114977438053e-07	3.85545810885955e-06	453.26	483.87	492.24	619.26	633.7	601.6	319.34	335.55	313.65	[locus_tag=BTB_RS20730] [protein=NCS2 family permease] [protein_id=WP_000676248.1] [location=4107945..4109234] [gbkey=CDS]
lcl|NC_018877.1_cds_WP_000727535.1_3487	E	rho	63.0847948541052	22.7755823442387	42.9301885991719	1.46271344853285	0.286138200313927	5.1119125196429	3.18913512728537e-07	6.31362562361225e-06	43.96	45.55	52.4	15.58	21.3	17.84	16.16	15.84	19.07	[locus_tag=BTB_RS17995] [protein=peptide ABC transporter substrate-binding protein] [protein_id=WP_000727535.1] [location=complement(3574832..3576544)] [gbkey=CDS]
lcl|NC_018877.1_cds_WP_000434124.1_4196	E	rho	579.947448123789	410.348440430531	495.14794427716	0.49866113232395	0.0980186065951918	5.08741298867241	3.6298082894287e-07	7.08356633211021e-06	1086.19	1055.51	1072.35	1246.98	1279.41	1210.19	715.98	774.44	773.61	[locus_tag=BTB_RS21555] [protein=helix-turn-helix domain-containing protein] [protein_id=WP_000434124.1] [location=4248583..4249278] [gbkey=CDS]
lcl|NC_018877.1_cds_WP_000723149.1_544	E	rho	1215.86416330197	921.035585225716	1068.44987426384	0.401983870436984	0.0804588762875473	4.99614074897538	5.84889792706635e-07	1.10563038234222e-05	1624.81	1662.64	1567.63	24.37	26.45	22.85	1212.85	1275.91	1172.58	[locus_tag=BTB_RS03155] [protein=L-threonine 3-dehydrogenase] [protein_id=WP_000723149.1] [location=631782..632747] [gbkey=CDS]
lcl|NC_018877.1_cds_WP_000941977.1_1254	E	rho	160.56746808003	88.9687182455366	124.768093162784	0.854048769135844	0.171361146328434	4.98391139085263	6.23116236090838e-07	1.16342940816664e-05	367.75	418.11	373.54	132.26	150.35	257.59	194.93	212.04	232.84	[locus_tag=BTB_RS06820] [protein=DinB family protein] [protein_id=WP_000941977.1] [location=1344604..1345137] [gbkey=CDS]
lcl|NC_018877.1_cds_WP_001036420.1_478	E	rho	1294.20644133876	988.464772755023	1141.33560704689	0.389180671719007	0.0781927239948706	4.97719802861116	6.45113128867816e-07	1.19631738454601e-05	608.35	570.78	544.34	283.23	280.82	267.79	432.18	430.19	447.58	[locus_tag=BTB_RS02825] [protein=PKD domain-containing protein] [protein_id=WP_001036420.1] [location=551068..553965] [gbkey=CDS]
lcl|NC_018877.1_cds_WP_000486359.1_4995	E	rho	456.353907138885	311.431962293466	383.892934716176	0.550705589000815	0.111515903324425	4.93835921678981	7.87826225263138e-07	1.44270677501312e-05	267.79	228.79	242.85	131.12	118.74	109.79	158.99	180.24	162.79	[locus_tag=BTB_RS25705] [protein=3-hydroxyacyl-CoA dehydrogenase/enoyl-CoA hydratase family protein] [protein_id=WP_000486359.1] [location=complement(5020393..5022774)] [gbkey=CDS]
lcl|NC_018877.1_cds_WP_001221193.1_4337	E	rho	215.963210880951	124.944526154712	170.453868517832	0.781131312594725	0.160854415327743	4.85613845913497	1.19697020511488e-06	2.13848945182109e-05	695.47	545.1	770.91	572.43	700.8	697.32	361.1	393.15	404.68	[gene=ruvX] [locus_tag=BTB_RS22260] [protein=Holliday junction resolvase RuvX] [protein_id=WP_001221193.1] [location=complement(4381618..4382031)] [gbkey=CDS]
lcl|NC_018877.1_cds_WP_000487953.1_4860	E	rho	540.201477632237	382.190910877134	461.196194254685	0.498055439416165	0.103134254358175	4.8291951351727	1.37086019947705e-06	2.43431538452591e-05	501.13	438.12	464.54	443.88	487.82	542.04	310.96	343.11	334.2	[gene=pepA] [locus_tag=BTB_RS25025] [protein=cytosol aminopeptidase] [protein_id=WP_000487953.1] [location=complement(4902222..4903706)] [gbkey=CDS]
lcl|NC_018877.1_cds_WP_001029992.1_242	E	rho	10697.6882959385	8280.46103390738	9489.07466492294	0.369581174150151	0.0774493253902812	4.77190953294641	1.82487473585443e-06	3.10178465397711e-05	8632.57	8175.81	8431.32	8641.01	8325.68	7477.17	6491.22	7126.48	5828.45	[gene=groEL] [locus_tag=BTB_RS01480] [protein=chaperonin GroEL] [protein_id=WP_001029992.1] [location=256577..258211] [gbkey=CDS]
lcl|NC_018877.1_cds_WP_000186154.1_10	E	rho	1375.55379600114	1032.55734620024	1204.05557110069	0.413047539060697	0.0872576587106938	4.73365370059003	2.20513834617153e-06	3.69203163101862e-05	2161.6	1815.44	2001.09	2947.99	2930.25	2761.45	1432.86	1593.85	1438.14	[gene=pdxS] [locus_tag=BTB_RS00075] [protein=pyridoxal 5'-phosphate synthase lyase subunit PdxS] [protein_id=WP_000186154.1] [location=18218..19105] [gbkey=CDS]
lcl|NC_018877.1_cds_WP_000392245.1_4336	E	rho	116.249488756514	56.2494165670663	86.24945266179	1.03822529517545	0.220243186637865	4.71399506620175	2.42906546621572e-06	4.04384194091595e-05	629.78	413.03	566.01	225.01	313.93	407.81	210.36	257.87	305.91	[locus_tag=BTB_RS22255] [protein=DUF1292 domain-containing protein] [protein_id=WP_000392245.1] [location=complement(4381327..4381605)] [gbkey=CDS]
lcl|NC_018877.1_cds_WP_000506690.1_3861	E	rho	154.444781432906	87.2580030356892	120.851392234298	0.825274609649873	0.176062309361164	4.6874007994349	2.76696747172406e-06	4.58034728370141e-05	429.88	402.66	424.33	572.81	519.7	472.91	249.98	261.27	195.62	[locus_tag=BTB_RS19885] [protein=N-acetyltransferase] [protein_id=WP_000506690.1] [location=3958551..3959024] [gbkey=CDS]
lcl|NC_018877.1_cds_WP_000503651.1_4545	E	rho	861.023405817512	644.229130585438	752.626268201475	0.42111747436532	0.0901824298584022	4.66961774068993	3.01760710325951e-06	4.88485569754164e-05	962.51	1026.96	901.3	1486.11	1346.71	1349.38	695.85	748.32	708.87	[gene=citZ] [locus_tag=BTB_RS23315] [protein=citrate synthase] [protein_id=WP_000503651.1] [location=complement(4595113..4596261)] [gbkey=CDS]
lcl|NC_018877.1_cds_WP_000472916.1_2619	E	rho	88.2973465221145	38.9060469264477	63.6016967242811	1.17795727484481	0.253547530277979	4.64590317071261	3.38591802196797e-06	5.42116929200336e-05	311.95	211.33	277.04	324.2	299.84	263.1	150.77	113.52	86.57	[locus_tag=BTB_RS13605] [protein=DUF4879 domain-containing protein] [protein_id=WP_000472916.1] [location=2696994..2697419] [gbkey=CDS]
lcl|NC_018877.1_cds_WP_001196381.1_584	E	rho	29.6396339006538	6.61133561299857	18.1254847568262	2.15577668315557	0.465687574426753	4.62923385020369	3.6702111100498e-06	5.81282083915996e-05	44.6	37.55	41.24	27.09	37.4	9.16	5.97	8.91	12.5	[locus_tag=BTB_RS03350] [protein=ABC transporter ATP-binding protein] [protein_id=WP_001196381.1] [location=complement(673960..674886)] [gbkey=CDS]
lcl|NC_018877.1_cds_WP_001005391.1_3661	E	rho	383.042189176373	263.346424622796	323.194306899584	0.537720156103503	0.116576269923917	4.61260388974914	3.97655675838588e-06	6.23064775511798e-05	330.05	296.56	338.97	188.74	212.29	200.9	228.71	224.33	207.98	[gene=miaB] [locus_tag=BTB_RS18875] [protein=tRNA (N6-isopentenyl adenosine(37)-C2)-methylthiotransferase MiaB] [protein_id=WP_001005391.1] [location=complement(3752136..3753665)] [gbkey=CDS]
lcl|NC_018877.1_cds_WP_000631775.1_4180	E	rho	786.780890039224	578.146983175754	682.463936607489	0.441964362106157	0.0964946038337056	4.58019769548791	4.64536618225202e-06	7.16364363894654e-05	948.15	829.69	978.34	919.42	1012.63	1041.12	641.7	703.81	670.87	[gene=gcvT] [locus_tag=BTB_RS21475] [protein=glycine cleavage system aminomethyltransferase GcvT] [protein_id=WP_000631775.1] [location=complement(4237278..4238378)] [gbkey=CDS]
lcl|NC_018877.1_cds_WP_001291830.1_4467	E	rho	1830.67566391332	1410.26511394829	1620.47038893081	0.376784613850509	0.0827620308240198	4.55262648945482	5.29802869073959e-06	8.08501253326405e-05	3220.49	2994.65	3054.04	3849.44	3675.8	3423.1	2316.49	2603.46	2186.19	[gene=sdhB] [locus_tag=BTB_RS22925] [protein=succinate dehydrogenase iron-sulfur subunit] [protein_id=WP_001291830.1] [location=complement(4514711..4515472)] [gbkey=CDS]
lcl|NC_018877.1_cds_WP_000848817.1_5415	E	rho	75.8464594830716	34.7595934762588	55.3030264796652	1.12140760682758	0.248945755694305	4.50462633395776	6.64898334030291e-06	9.99052368568591e-05	56.04	48.2	56.69	36.26	24.09	21.48	27.41	24	22.02	[gene=pepF] [locus_tag=BTB_RS27825] [protein=oligoendopeptidase F] [protein_id=WP_000848817.1] [location=5466767..5468584] [gbkey=CDS]
lcl|NC_018877.1_cds_WP_001211116.1_1098	E	rho	383.101906066814	263.043842884108	323.072874475461	0.537954630063925	0.120085929572282	4.47974739405352	7.47314280443475e-06	0.000111715859270377	2719.1	2538.51	2815.87	2109.73	3888.77	3841.78	1887.99	1624.16	2009.48	[locus_tag=BTB_RS06025] [protein=YjzD family protein] [protein_id=WP_001211116.1] [location=complement(1189623..1189805)] [gbkey=CDS]
lcl|NC_018877.1_cds_WP_000214606.1_1601	E	rho	83.0309234644563	40.5223412654924	61.7766323649743	1.03614844551996	0.233752469064536	4.43267380090814	9.30716231332614e-06	0.000137035103407264	218.01	252.43	245.44	196.62	293.92	265.93	118.91	116.1	113.15	[locus_tag=BTB_RS08565] [protein=hypothetical protein] [protein_id=WP_000214606.1] [location=complement(1670592..1671038)] [gbkey=CDS]
lcl|NC_018877.1_cds_WP_000782772.1_4462	E	rho	188.214557562553	117.607209013547	152.91088328805	0.675154161911276	0.155056000506643	4.3542601363715	1.33517082945322e-05	0.000193665867836532	306.72	281.25	289.09	121.31	160.88	141.51	180.55	165.24	199.79	[locus_tag=BTB_RS22900] [protein=5'-nucleotidase, lipoprotein e(P4) family] [protein_id=WP_000782772.1] [location=4510666..4511493] [gbkey=CDS]
lcl|NC_018877.1_cds_WP_001187960.1_520	E	rho	120.739292457987	67.4749928739444	94.1071426659658	0.842074766679026	0.193611877373847	4.34929291581144	1.36577185512602e-05	0.000197128647069913	116.08	134.95	115	56.76	32.99	48.06	67.91	62.13	73.72	[locus_tag=BTB_RS03040] [protein=tetratricopeptide repeat protein] [protein_id=WP_001187960.1] [location=605526..606797] [gbkey=CDS]
lcl|NC_018877.1_cds_WP_000911291.1_4475	E	rho	125.619817763108	71.4936088956944	98.5567133294014	0.810093149672554	0.187250406766045	4.32625575379765	1.51665318049791e-05	0.000217833030336219	216.64	193.11	213.93	290.86	260.68	236.04	126.84	115.36	111.2	[locus_tag=BTB_RS22965] [protein=enoyl-CoA hydratase] [protein_id=WP_000911291.1] [location=complement(4523088..4523864)] [gbkey=CDS]
lcl|NC_018877.1_cds_WP_015055196.1_4667	E	rho	137.934096507127	79.2764058960028	108.605251201565	0.790528831533959	0.183348968032373	4.31160775006043	1.62071761309495e-05	0.000231644029578937	381.44	325.1	401.72	395.63	425.77	551.91	212.25	191.66	230.49	[locus_tag=BTB_RS23935] [protein=hypothetical protein] [protein_id=WP_015055196.1] [location=4707633..4708112] [gbkey=CDS]
lcl|NC_018877.1_cds_WP_000658808.1_1439	E	rho	203.39712797583	131.008437792209	167.20278288402	0.633363426774951	0.147757544699646	4.28650481477898	1.8150627029439e-05	0.000253244462839316	322.59	316.21	340.34	225.32	189.08	184.45	211.52	217.93	198.63	[gene=dapB] [locus_tag=BTB_RS07765] [protein=dihydrodipicolinate reductase] [protein_id=WP_000658808.1] [location=1510298..1511098] [gbkey=CDS]
lcl|NC_018877.1_cds_WP_000929309.1_1548	E	rho	311.638009642048	213.993898393852	262.81595401795	0.537383690244643	0.125523962200535	4.2811243433037	1.85951414363313e-05	0.000258216892931046	300.01	263.86	305.29	247.39	300.82	314.34	200.98	187.62	205.71	[locus_tag=BTB_RS08305] [protein=flagellar hook-associated protein 2] [protein_id=WP_000929309.1] [location=1621890..1623272] [gbkey=CDS]
lcl|NC_018877.1_cds_WP_000750124.1_2238	E	rho	273.365904323731	186.993782034551	230.179843179141	0.547749677795556	0.128316244243294	4.26874774137712	1.9657342092829e-05	0.000271679303452778	287.21	293.36	295.7	232.22	233.59	273.85	195.15	202.95	198.82	[locus_tag=BTB_RS11720] [protein=OFA family MFS transporter] [protein_id=WP_000750124.1] [location=2286193..2287395] [gbkey=CDS]
lcl|NC_018877.1_cds_WP_001220528.1_1973	E	rho	38.5232447804569	12.8307614728339	25.6770031266454	1.6040537626446	0.377222531064896	4.25227453438788	2.11610222124237e-05	0.00029108823982348	84.31	88.92	56.44	77.5	109.82	91.72	23.92	30.94	21.14	[locus_tag=BTB_RS10425] [protein=CBS domain-containing protein] [protein_id=WP_001220528.1] [location=2029474..2030121] [gbkey=CDS]
lcl|NC_018877.1_cds_WP_000473872.1_4423	E	rho	55.7827470964643	23.3469238723569	39.5648354844106	1.25924827082313	0.296687427645749	4.24436006882871	2.19218111119944e-05	0.000300042832897164	132.05	121.01	97.3	119.94	148.35	143.59	57.62	40.27	47.97	[locus_tag=BTB_RS22690] [protein=hypothetical protein] [protein_id=WP_000473872.1] [location=4474961..4475575] [gbkey=CDS]
lcl|NC_018877.1_cds_WP_000727243.1_1114	E	rho	1255.96634884357	987.929697766295	1121.94802330494	0.344670876273065	0.0812253518518146	4.24339037523497	2.20167949054233e-05	0.000300042832897164	973.6	949.66	1017.35	914.79	926.21	951.68	759.77	734.74	809.3	[locus_tag=BTB_RS06105] [protein=peptide ABC transporter substrate-binding protein] [protein_id=WP_000727243.1] [location=1205852..1207498] [gbkey=CDS]
lcl|NC_018877.1_cds_WP_000903240.1_4179	E	rho	2138.36514867054	1718.76202568417	1928.56358717736	0.31562440110292	0.0748999289355861	4.21394793811295	2.50945154142334e-05	0.000334213318925927	2098.36	2031	2008.58	2780.37	2598.61	2486.62	1600.92	1753.38	1556.22	[gene=gcvPA] [locus_tag=BTB_RS21470] [protein=aminomethyl-transferring glycine dehydrogenase subunit 1] [protein_id=WP_000903240.1] [location=complement(4235914..4237257)] [gbkey=CDS]
lcl|NC_018877.1_cds_WP_000930283.1_352	E	rho	156.75123481276	94.4603250942543	125.605779953507	0.727019542428089	0.172497177176582	4.21467501281979	2.50138118353672e-05	0.000334213318925927	195.1	201.87	207.99	507.43	644.77	671.45	110.85	110.98	141.33	[gene=argF] [locus_tag=BTB_RS02105] [protein=ornithine carbamoyltransferase] [protein_id=WP_000930283.1] [location=403175..404173] [gbkey=CDS]
lcl|NC_018877.1_cds_WP_000824029.1_1863	E	rho	81.418757516885	40.6206644170798	61.0197109669824	1.00015551782168	0.237553412961424	4.21023425996447	2.55106030548615e-05	0.000338217497514679	67.74	57.86	56.95	51.04	51.92	57.2	34.08	25.34	31.21	[gene=cydD] [locus_tag=BTB_RS09880] [protein=thiol reductant ABC exporter subunit CydD] [protein_id=WP_000824029.1] [location=1923945..1925666] [gbkey=CDS]
lcl|NC_018877.1_cds_WP_003273760.1_411	E	rho	615.961905182152	454.335952662522	535.148928922337	0.437094729212445	0.10398018345111	4.20363491104978	2.62662476837153e-05	0.000343571900505741	519.32	461.74	524.59	530.11	529.61	526.24	334.74	396.14	374.6	[gene=fumA] [locus_tag=BTB_RS02400] [protein=class I fumarate hydratase] [protein_id=WP_003273760.1] [location=472360..473937] [gbkey=CDS]
lcl|NC_018886.1_cds_WP_000033305.1_6264	E	rho	93.8455118673215	48.9344068104486	71.389959338885	0.931748048731113	0.221602445851337	4.20459280199543	2.61552608209794e-05	0.000343571900505741	95.5	88.59	115.78	62.47	57.5	66.18	52.34	52.81	50.67	[locus_tag=BTB_RS32275] [protein=plasmid recombination protein] [protein_id=WP_000033305.1] [location=6939..8144] [gbkey=CDS]
lcl|NC_018877.1_cds_WP_033795633.1_2022	E	rho	1291.19635444198	1017.52752809689	1154.36194126944	0.344239133708651	0.0829643912624871	4.14923955290083	3.33581582803186e-05	0.000430570060622614	1104.86	1015.01	1008.01	1176.34	1036.65	963.69	828.62	865.52	758.68	[locus_tag=BTB_RS10660] [protein=formate--tetrahydrofolate ligase] [protein_id=WP_033795633.1] [location=2066282..2067874] [gbkey=CDS]
lcl|NC_018877.1_cds_WP_000853790.1_4007	E	rho	822.685005814523	624.757692536505	723.721349175514	0.39649932518911	0.095679694485401	4.14402791858421	3.41258170765083e-05	0.000438546684360392	2491.24	2291.14	2463.04	2823.55	2607.95	2624.81	1671.19	2003.45	1801.85	[locus_tag=BTB_RS20615] [protein=peptidylprolyl isomerase] [protein_id=WP_000853790.1] [location=complement(4090165..4090602)] [gbkey=CDS]
lcl|NC_018877.1_cds_WP_000506911.1_2092	E	rho	107.874625100658	59.0479158751146	83.4612704878862	0.872123820393015	0.210649604766694	4.14016357333754	3.47058256793723e-05	0.000444052704107252	58	54.34	43.53	58.71	71	66.07	24.86	26.47	33.51	[locus_tag=BTB_RS11010] [protein=tetratricopeptide repeat protein] [protein_id=WP_000506911.1] [location=2146392..2149064] [gbkey=CDS]
lcl|NC_018877.1_cds_WP_000580624.1_796	E	rho	29.2144039062732	7.04483207676233	18.1296179915177	2.0636636784265	0.499823469912212	4.12878506643346	3.64685103184587e-05	0.000462565953389975	54.99	25.71	24.76	19	16.99	4.74	4.12	13.18	7.85	[locus_tag=BTB_RS04530] [protein=DUF871 domain-containing protein] [protein_id=WP_000580624.1] [location=878188..879261] [gbkey=CDS]
lcl|NC_018877.1_cds_WP_001164901.1_672	E	rho	42.9038310407231	15.8638188287553	29.3838249347392	1.43151632537035	0.347789579081982	4.11604145572431	3.85435009286402e-05	0.000486777835003947	50.92	33.63	34.63	22.55	18.35	15.86	14.32	13.56	15.9	[locus_tag=BTB_RS03790] [protein=amino acid permease] [protein_id=WP_001164901.1] [location=complement(753897..755288)] [gbkey=CDS]
lcl|NC_018877.1_cds_WP_002001012.1_4476	E	rho	155.322711038142	95.168410149554	125.245560593848	0.701385642444835	0.170507693498687	4.11351316795706	3.89682801638083e-05	0.00049003030420583	333.56	290.14	323	322.32	377.63	364.85	209.93	169.56	198.09	[locus_tag=BTB_RS22970] [protein=TetR family transcriptional regulator] [protein_id=WP_002001012.1] [location=complement(4523876..4524508)] [gbkey=CDS]
lcl|NC_018877.1_cds_WP_000265452.1_583	E	rho	35.395779663491	11.8309272989098	23.6133534812004	1.58403046756348	0.38601928491691	4.10350085981958	4.06944939761788e-05	0.000509550715171812	53.33	48.31	39.46	38.87	37.66	36.8	12.57	15.82	18.49	[locus_tag=BTB_RS03345] [protein=ABC transporter permease] [protein_id=WP_000265452.1] [location=complement(672977..673945)] [gbkey=CDS]
lcl|NC_018877.1_cds_WP_000840670.1_512	E	rho	1164.48803318976	918.442075687558	1041.46505443866	0.342916709469073	0.0837913131821071	4.09250907339044	4.26730541286907e-05	0.000532051270625803	530.39	499.04	500.32	667.96	570.34	578.2	382.32	431.3	387.1	[locus_tag=BTB_RS03000] [protein=formate dehydrogenase subunit alpha] [protein_id=WP_000840670.1] [location=592096..595032] [gbkey=CDS]
lcl|NC_018877.1_cds_WP_001187093.1_566	E	rho	125.896038931545	72.0855586019214	98.9907987667331	0.808664538796083	0.19960641138135	4.05129541280676	5.09348509500003e-05	0.000629700899930383	137.23	115.76	87.12	88.84	110.94	59.34	63.46	59.34	70.69	[locus_tag=BTB_RS03260] [protein=amino acid permease] [protein_id=WP_001187093.1] [location=656753..658183] [gbkey=CDS]
lcl|NC_018877.1_cds_WP_000163555.1_4522	E	rho	511.648293497135	380.187255973119	445.917774735127	0.424812965866413	0.104937006317193	4.04826648648933	5.15983785353817e-05	0.000635223735750707	606.39	558.19	652.05	706.68	648.57	644.24	458.86	444.19	441.46	[locus_tag=BTB_RS23200] [protein=M42 family metallopeptidase] [protein_id=WP_000163555.1] [location=complement(4571358..4572443)] [gbkey=CDS]
lcl|NC_018877.1_cds_WP_014481934.1_216	E	rho	100.736167216854	53.2890703666658	77.01261879176	0.908299289770953	0.225930623350109	4.02025752995612	5.81345561199869e-05	0.000706781117973284	125.88	80.84	124.71	54.86	49.78	59.36	61.36	58.32	54.8	[locus_tag=BTB_RS01270] [protein=homogentisate 1,2-dioxygenase] [protein_id=WP_014481934.1] [location=225194..226366] [gbkey=CDS]
lcl|NC_018877.1_cds_WP_000073638.1_1864	E	rho	62.5872437194286	29.1818741862155	45.8845589528221	1.1086878568346	0.276808775522611	4.00524822502977	6.19523899006888e-05	0.000746997952300487	41.09	56.37	42.4	36.39	42.31	34.46	19.26	21.88	23.82	[gene=cydC] [locus_tag=BTB_RS09885] [protein=thiol reductant ABC exporter subunit CydC] [protein_id=WP_000073638.1] [location=1925663..1927387] [gbkey=CDS]
lcl|NC_018877.1_cds_WP_000169804.1_763	E	rho	37.3916610094908	13.4935848516306	25.4426229305607	1.47157580956109	0.369788890169619	3.97950249096476	6.90596365497192e-05	0.000825896877921132	23.58	28.45	22.27	29.11	36.66	34.12	8.56	7.29	10.86	[locus_tag=BTB_RS04360] [protein=transcription antiterminator] [protein_id=WP_000169804.1] [location=847605..849545] [gbkey=CDS]
lcl|NC_018877.1_cds_WP_001290420.1_1429	E	rho	47.718582267874	19.7820469010844	33.7503145844792	1.28064840597574	0.322252284222944	3.97405532458461	7.06591388916325e-05	0.000841590556717411	143.91	121.68	93.97	70.36	96.04	46.34	51.81	55.18	41.08	[gene=qcrA] [locus_tag=BTB_RS07715] [protein=menaquinol-cytochrome c reductase iron-sulfur subunit] [protein_id=WP_001290420.1] [location=1502941..1503453] [gbkey=CDS]
lcl|NC_018877.1_cds_WP_000855718.1_113	E	rho	609.747901770732	462.102601634546	535.925251702639	0.401393006118778	0.101373576910195	3.95954269695311	7.50934185530851e-05	0.000887192404679594	4121.09	4031.13	3556.1	3326.26	4366.64	4748.13	2815.28	2816.6	3197.74	[gene=rpmC] [locus_tag=BTB_RS00700] [protein=50S ribosomal protein L29] [protein_id=WP_000855718.1] [location=130843..131043] [gbkey=CDS]
lcl|NC_018877.1_cds_WP_001052040.1_4230	E	rho	1420.42154726976	1137.49335328357	1278.95745027667	0.320074625418466	0.0808250426743542	3.96009225393241	7.49208146566891e-05	0.000887192404679594	3141.27	2820.5	2993.17	3292.74	3264.84	3168.82	2366.76	2515.01	2255.43	[gene=sodA] [locus_tag=BTB_RS21720] [protein=superoxide dismutase [Mn]] [protein_id=WP_001052040.1] [location=complement(4282240..4282851)] [gbkey=CDS]
lcl|NC_018877.1_cds_WP_000400857.1_5148	E	rho	137.24656169324	77.4238543026466	107.335207997943	0.818762652520059	0.207014732832777	3.95509363665166	7.65046820306571e-05	0.000900235816665965	557.8	552.56	569.92	483.29	602.45	668.49	305.85	217.17	421.47	[locus_tag=BTB_RS26475] [protein=helix-turn-helix transcriptional regulator] [protein_id=WP_000400857.1] [location=complement(5173840..5174154)] [gbkey=CDS]
lcl|NC_018877.1_cds_WP_000741971.1_1985	E	rho	145.435474028621	88.8586039762134	117.147039002417	0.707093724279422	0.178916629224921	3.95208498697187	7.74732143638211e-05	0.000907986072343983	423.34	442.1	441.72	318.28	493.4	463.14	289.11	214.45	292.28	[locus_tag=BTB_RS10480] [protein=NfeD family protein] [protein_id=WP_000741971.1] [location=2039864..2040292] [gbkey=CDS]
lcl|NC_018877.1_cds_WP_000222702.1_2854	E	rho	170.420148668065	107.303894946616	138.86202180734	0.674144827131642	0.172624165112034	3.90527494626328	9.41183142999747e-05	0.00108143788587814	215.33	188.06	145.45	241.95	232.65	226.42	122.73	117.95	102.73	[locus_tag=BTB_RS14800] [protein=LL-diaminopimelate aminotransferase] [protein_id=WP_000222702.1] [location=2918188..2919387] [gbkey=CDS]
lcl|NC_018877.1_cds_WP_000768317.1_1442	E	rho	168.080627627101	106.376628888712	137.228628257906	0.655513905110574	0.168149275449902	3.89840457746055	9.68285427387427e-05	0.00110025270036689	201	174.92	190.02	125.99	144.9	112.62	103.39	114.24	138.84	[gene=bshA] [locus_tag=BTB_RS07780] [protein=N-acetyl-alpha-D-glucosaminyl L-malate synthase BshA] [protein_id=WP_000768317.1] [location=1512221..1513366] [gbkey=CDS]
lcl|NC_018878.1_cds_WP_003273071.1_5798	E	rho	929.227720331917	742.017398214995	835.622559273456	0.32560160648417	0.0839663134634375	3.87776470174495	0.000105420601080015	0.00118345732246914	912.92	948.69	891.14	760.61	832.48	734.31	755.26	716.55	717.02	[locus_tag=BTB_RS29810] [protein=nucleotidyltransferase] [protein_id=WP_003273071.1] [location=complement(233834..235135)] [gbkey=CDS]
lcl|NC_018877.1_cds_WP_000730997.1_601	E	rho	677.365217526777	526.014135427642	601.68967647721	0.363740466742428	0.0938420769321305	3.87609139347476	0.000106147827567382	0.00118707303348255	1041.55	989.05	1035.99	652.09	668.21	623.86	740.85	811.22	818.71	[gene=plC] [locus_tag=BTB_RS03430] [protein=phospholipase C] [protein_id=WP_000730997.1] [location=692985..693836] [gbkey=CDS]
[truncated: 106 more rows]

## Sheet: WT > rho
gene_id	sampleA	sampleB	baseMeanA	baseMeanB	baseMean	log2FoldChange	lfcSE	stat	pvalue	padj	E1	E2	E3	WT1	WT2	WT3	rho1	rho2	rho3	annot
[truncated: 378 more rows]

## Sheet: WT < rho
gene_id	sampleA	sampleB	baseMeanA	baseMeanB	baseMean	log2FoldChange	lfcSE	stat	pvalue	padj	E1	E2	E3	WT1	WT2	WT3	rho1	rho2	rho3	annot
[truncated: 523 more rows]
